# Supplementary material for: Exploring the causal association between genetically determined circulating metabolome and hemorrhagic stroke
Source: Front Nutr. 2024 May 15;11:1376889. doi: 10.3389/fnut.2024.1376889 (PMC11133746; doi:10.3389/fnut.2024.1376889)
Supplement: Supplementary file 1 [file Table_1.XLSX]

## Sheet: Forms Catalog
Forms Catalog
Table S1 STROBE-MR Checklist
Table S2 Data details for GWAS
Table S3 The SNPs included according to selection criteria as instrumental variables for circulating serum metabolites and hemorrhagic stroke
Table S4 Mendelian randomization results between circulating serum metabolites and hemorrhagic stroke
Table S5 Heterogeneity and Pleiotropy tests for MR analysis of circulating serum metabolites and hemorrhagic stroke
Table S6 MR-PRESSO analysis for the association between circulating serum metabolites and hemorrhagic stroke
Table S7 The Leave-one-out analysis for IVW MR of circulating serum metabolites on hemorrhagic stroke
Table S8 LDSC for MR analysis of circulating serum metabolites and hemorrhagic stroke
Table S9 The SNPs included according to selection criteria as instrumental variables for hemorrhagic stroke on circulating serum metabolites
Table S10 Causal estiamte from hemorrhagic stroke exposure to identified circulating serum metabolites outcomes in the reverse MR analysis
Table S11 Heterogeneity and Pleiotropy tests for reverse MR analysis of hemorrhagic stroke on circulating serum metabolites
Table S12 The Leave-one-out analysis for IVW MR of hemorrhagic stroke on circulating serum metabolites
Table S13 Results of metabolic pathway analysis of positive circulating serum metabolites
Table S14 Multivariable mendelian randomization analysis results between circulating serum metabolites and hemorrhagic stroke
Table S15 Heterogeneity and Pleiotropy tests for multivariable MR analysis of circulating serum metabolites and hemorrhagic stroke

## Sheet: Table S1
Table S1 STROBE-MR Checklist
Item No.	Section	Checklist item	Manuscript section and paragraph
Title and abstract
1	Title and abstract	Indicate mendelian randomization (MR) as the study’s design in the title and/or the abstract if that is a main purpose of the study.	Abstract
Introduction
2	Background	Explain the scientific background and rationale for the reported study. What is the exposure? Is a potential causal relationship between exposure and outcome plausible? Justify why MR is a helpful method to address the study question.	Introduction, paragraphs 1-2
3	Objectives	State specific objectives clearly, including prespecified causal hypotheses (if any). State that MR is a method that, under specific assumptions, intends to estimate causal effects.	Introduction, paragraphs 3-4
Methods
4	Study design and data sources	Present key elements of the study design early in the article. Consider including a table listing sources of data for all phases of the study. For each data source contributing to the analysis, describe the following:	Methods; Figure 1
	a	Setting: Describe the study design and the underlying population, if possible. Describe the setting, locations, and relevant dates, including periods of recruitment, exposure, follow-up, and data collection, when available.	Methods, "Study design" section
	b	Participants: Report the eligibility criteria and the sources and methods of selection of participants. Report the sample size and whether any power or sample size calculations were carried out prior to the main analysis.	Methods, "Data source for circulating serum metabolites" section, "Data source for hemorrhagic stroke" section and Supplementary Table 2
	c	Describe measurement, quality control, and selection of genetic variants.	Methods, "Selection of instrumental variables" section
	d	For each exposure, outcome, and other relevant variables, describe methods of assessment and diagnostic criteria for diseases.	Methods, "Data source for circulating serum metabolites" section, "Data source for hemorrhagic stroke" section and "Data source and Selection of Instrumental variable" section
	e	Provide details of ethics committee approval and participant informed consent, if relevant.	Methods, "Study design" section
5	Assumptions	Explicitly state the 3 core instrumental variable (IV) assumptions for the main analysis (relevance, independence, and exclusion restriction), as well assumptions for any additional or sensitivity analysis.	Methods, "Study design" section and Figure 1
6	Statistical methods: main analysis	Describe statistical methods and statistics used.	Methods, "Bidirectional MR analysis and sensitivity analysis" section
	a	Describe how quantitative variables were handled in the analyses (ie, scale, units, model).	Methods, "Bidirectional MR analysis and sensitivity analysis" section
	b	Describe how genetic variants were handled in the analyses and, if applicable, how their weights were selected.	Methods, "Bidirectional MR analysis and sensitivity analysis" section
	c	Describe the MR estimator (eg, 2-stage least squares, Wald ratio) and related statistics. Detail the included covariates and, in case of 2-sample MR, whether the same covariate set was used for adjustment in the 2 samples.	Methods, "Bidirectional MR analysis and sensitivity analysis" section
	d	Explain how missing data were addressed.	NA
	e	If applicable, indicate how multiple testing was addressed.	Methods, "Bidirectional MR analysis and sensitivity analysis" section
7	Assessment of assumptions	Describe any methods or prior knowledge used to assess the assumptions or justify their validity.	Methods, "Linkage disequilibrium score and directionality tests" section and "Meta-analysis and multivariate MR analysis" section
8	Sensitivity analyses and additional analyses	Describe any sensitivity analyses or additional analyses performed (eg, comparison of effect estimates from different approaches, independent replication, bias analytic techniques, validation of instruments, simulations).	Methods, "Bidirectional MR analysis and sensitivity analysis" section
9	Software and preregistration
	a	Name statistical software and package(s), including version and settings used.	Methods, "Analysis software and packages" section
	b	State whether the study protocol and details were preregistered (as well as when and where).	NA
Results
10	Descriptive data
	a	Report the numbers of individuals at each stage of included studies and reasons for exclusion. Consider use of a flow diagram.	Results, "Instrumental variable selection" ,"Figure 2 and 3"
	b	Report summary statistics for phenotypic exposure(s), outcome(s), and other relevant variables (eg, means, SDs, proportions).	Supplementary Table 3, Supplementary Table 9
	c	If the data sources include meta-analyses of previous studies, provide the assessments of heterogeneity across these studies.	NA
	d	For 2-sample MR: i. Provide justification of the similarity of the genetic variant–exposure associations between the exposure and outcome samples. ii. Provide information on the number of individuals who overlap between the exposure and outcome studies.	NA
11	Main results
	a	Report the associations between genetic variant and exposure and between genetic variant and outcome, preferably on an interpretable scale.	Results, "Preliminary MR analysis", "Reverse causality benefits analysis" and "Multivariate MR analysis" sections
	b	Report MR estimates of the relationship between exposure and outcome and the measures of uncertainty from the MR analysis, on an interpretable scale, such as odds ratio or relative risk per SD difference.	Table 1, Supplementary Table 4,Supplementary Table 10 and Supplementary Table 14
	c	If relevant, consider translating estimates of relative risk into absolute risk for a meaningful time period.	NA
	d	Consider plots to visualize results (eg, forest plot, scatterplot of associations between genetic variants and outcome vs between genetic variants and exposure).	Figure 4, 5, 6, 7, 8
12	Assessment of assumptions
	a	Report the assessment of the validity of the assumptions.	Results, Supplementary Table 3, Supplementary Table 9
	b	Report any additional statistics (eg, assessments of heterogeneity across genetic variants, such as I2, Q statistic, or E-value).	Results, Supplementary Table 3, Supplementary Table 9
13	Sensitivity analyses and additional analyses
	a	Report any sensitivity analyses to assess the robustness of the main results to violations of the assumptions.	Results, Supplementary Table 5, 6 and 7; Supplementary Table 11 and 12
	b	Report results from other sensitivity analyses or additional analyses.	Results, Supplementary Table 5, 6 and 7; Supplementary Table 11 and 12
	c	Report any assessment of the direction of the causal relationship (eg, bidirectional MR).	Supplementary Table 11
	d	When relevant, report and compare with estimates from non-MR analyses.	NA
	e	Consider additional plots to visualize results (eg, leave-one-out analyses).	NA
Discussion
14	Key results	Summarize key results with reference to study objectives.	Discussion, paragraph 1
15	Limitations	Discuss limitations of the study, taking into account the validity of the IV assumptions, other sources of potential bias, and imprecision. Discuss both direction and magnitude of any potential bias and any efforts to address them.	Discussion, paragraph 5
16	Interpretation
	a	Meaning: Give a cautious overall interpretation of results in the context of their limitations and in comparison with other studies.	Discussion, paragraph 2-4
	b	Mechanism: Discuss underlying biological mechanisms that could drive a potential causal relationship between the investigated exposure and the outcome, and whether the gene-environment equivalence assumption is reasonable. Use causal language carefully, clarifying that IV estimates may provide causal effects only under certain assumptions.	Discussion, paragraph 2-4
	c	Clinical relevance: Discuss whether the results have clinical or public policy relevance, and to what extent they inform effect sizes of possible interventions.	Discussion, paragraph 2-4
17	Generalizability	Discuss the generalizability of the study results (a) to other populations, (b) across other exposure periods/timings, and (c) across other levels of exposure.	Discussion, paragraph 5
Other Information
18	Funding	Describe sources of funding and the role of funders in the present study and, if applicable, sources of funding for the databases and original study or studies on which the present study is based.	Funding
19	Data and data sharing	Provide the data used to perform all analyses or report where and how the data can be accessed, and reference these sources in the article. Provide the statistical code needed to reproduce the results in the article or report whether the code is publicly accessible and, if so, where.	Availability of data and materials
20	Conflicts of interest	All authors should declare all potential conflicts of interest.	Competing interests

## Sheet: Table S2
Table S2 Data details for GWAS
Data source for 486 circulating serum metabolites
Sample Collection	Features	TwinsUK	KORA F4		Details of data on hemorrhagic stroke
Cohort descriptives	Country	UK	Germany		Category	Intracerebral hemmorrhage												Subarachnoid hemmorrhage
	N by gender (M/F)	6056 (433/5623)	1768 (858/910)			FinnGenR9			FinnGenR7			FinnGenR5			ebi-a-GCST90018870			FinnGenR9			FinnGenR7			FinnGenR5			ebi-a-GCST90018923
	Age (years, mean (SD))	53.4 (14.0)	60.8 (8.8)			All	Female	Male	All	Female	Male	All	Female	Male	All	Female	Male	All	Female	Male	All	Female	Male	All	Female	Male	All	Female	Male
	BMI (kg/m2, mean (SD))	26.1 (4.9)	28.2 (4.8)		Ethnicity	European			European			European			European			European			European			European			European
Metabolite measurements	Sample type (serum)	1052	1768		Cases / n	3749			2643			1687			1935			3289			1961			1338			1693
	Sample type (plasma)	5004			Controls / n	339914			281373			201146			471578			339922			281638			201230			471562
	N metabolites (known/unknown)	296/207	305 /212		Number of individuals / n	3749	1393	2356	2643	1005	1638	1687	723	964	NA	NA	NA	3289	1684	1605	1961	987	974	1338	703	635	NA	NA	NA
	N QC-pass metabolites (known/unknown)	293/207 (3 metabolites with <10 samples excluded)	301/212 (4 metabolites with <10 samples excluded)		Unadjusted prevalence (%)	0.99	0.66	1.42	0.86	0.58	1.21	0.78	0.59	1.02	NA	NA	NA	0.87	0.8	0.97	0.64	0.57	0.72	0.62	0.57	0.67	NA	NA	NA
	Sample QC	outlier exclusion with high missing rate (one sample excluded)			Mean age at first event (years)	67.38	66.83	67.71	66.61	66.46	66.7	65.61	66.54	64.92	NA	NA	NA	54.7	54.06	55.38	55.62	54.76	56.5	54.95	54.95	54.94	NA	NA	NA
	Metabolite QC	block correction, log-transformation,	block correction, log-transformation,
		outliers exclusion (>4SD from mean)	outliers exclusion (>4SD from mean)
Imputation	N SNPs for imputation [Autosomal SNPs]	489,767 (Merged)	655658
	NCBI Build, HapMap CEU	Build 36, HM2 rel22	Build 36
	Software for imputation	IMPUTE v2	IMPUTE
Statistical analysis	N with genotypes	5,605 (MZ duplicated)	1768
	N SNPs for analysis	3039184	2163597
	QC filters [imputed data]	Imputation posterior probability >0.9
	Model	Additive	Additive
	Software	MERLIN	QUICKTEST
	Adjustments	Age, Sex, Batch (Serum/Plasma, Batch), Zygosity	Age, Sex
Meta analysis	QC filters	MAF>1%, info>0.4	MAF>1%, info>0.4
	Model	Inverse variance model, genomic control lambda adjusted
	N overlapping metabolites	486

## Sheet: Table S3
Table S3 The SNPs included according to selection criteria as instrumental variables for circulating serum metabolites and hemorrhagic stroke
Type of hemorrhagic stroke	Source of data sets	Classification	Serum metabolites	SNP	Effect_allele	Other_allele	Serum metabolites/Exposure			Hemorrhagic stroke/Outcome			F Statistics
							Beta	SE	P-value	Beta	SE	P-value
Intracerebral hemorrhage	FinnGen R9	Carbohydrate	mannose	rs10736	T	C	-0.0118	0.0026	4.731e-06	0.0021865	0.0281957	0.938188	20.592
				rs10982244	A	G	-0.0177	0.004	8.931e-06	0.0273037	0.0234963	0.245219	19.5583
				rs11676911	A	G	-0.0429	0.0084	3.659e-07	0.0607985	0.0730121	0.405004	26.0758
				rs1181723	A	G	0.0116	0.0026	5.629e-06	0.0175501	0.0320152	0.583569	19.8999
				rs12218544	C	G	-0.019	0.0039	1.28e-06	-0.00709779	0.0417694	0.865067	23.7279
				rs12414366	C	G	0.0214	0.0047	4.889e-06	-0.036707	0.0253128	0.147021	20.7079
				rs12474099	A	G	-0.0202	0.0043	1.968e-06	-0.0117247	0.0452587	0.795589	22.0621
				rs1260326	T	C	-0.0439	0.0024	1.296e-77	0.0400331	0.0246219	0.103968	334.494
				rs13116473	A	G	-0.0448	0.0096	2.932e-06	0.0662585	0.181515	0.715089	21.7718
				rs16932803	T	G	-0.0121	0.0026	5.005e-06	0.0252864	0.0338807	0.455465	21.6524
				rs17061914	A	G	-0.0146	0.0033	8.766e-06	0.009819	0.0301717	0.74485	19.5686
				rs1841535	T	G	0.0252	0.0056	6.998e-06	0.0235429	0.025621	0.358153	20.2269
				rs2270451	A	G	0.0152	0.0034	7.525e-06	-0.00440755	0.0357962	0.902005	19.9807
				rs2272172	T	C	-0.0648	0.0145	7.508e-06	-0.0661961	0.119728	0.580339	19.9489
				rs2304684	T	C	-0.0438	0.0094	3.021e-06	-0.0545557	0.0768079	0.477526	21.7057
				rs2723713	T	C	-0.0356	0.008	9.19e-06	0.0481463	0.0545787	0.377699	19.7971
				rs435315	A	T	-0.0121	0.0026	2.18e-06	0.0410853	0.0269637	0.127578	21.6524
				rs7007251	A	G	-0.015	0.0034	8.76e-06	0.0243421	0.0465319	0.600886	19.4584
				rs7747345	A	T	0.0122	0.0026	2.524e-06	0.00732952	0.0304694	0.809901	22.0118
				rs937813	T	C	0.0271	0.0039	2.645e-12	-0.0943457	0.0391083	0.0158467	48.2715
				rs991670	T	C	-0.0111	0.0025	7.476e-06	0.0561212	0.0246736	0.022933	19.7082
		Nucleotide	uridine	rs1007797	T	C	-0.0092	0.0018	6.491e-07	0.02044	0.0439912	0.642191	26.1164
				rs11033504	A	G	0.0143	0.0027	9.462e-08	0.0180837	0.0441234	0.681921	28.0431
				rs11607704	T	C	0.0093	0.0019	6.939e-07	0.0619499	0.0387371	0.109768	23.9519
				rs11705028	A	G	-0.0206	0.0046	8.848e-06	-0.0753408	0.0450638	0.0945497	20.0494
				rs12524738	A	G	0.0156	0.0035	6.931e-06	-0.0154426	0.0327167	0.636922	19.8607
				rs12544733	C	G	-0.0084	0.0018	2.741e-06	0.0403195	0.031765	0.204332	21.7719
				rs12580704	T	C	0.0085	0.0018	4.553e-06	-0.0190739	0.0386114	0.62131	22.2933
				rs131794	A	C	0.0146	0.0018	4.367e-16	0.0300211	0.0303678	0.322868	65.7722
				rs1482928	T	G	0.0081	0.0018	4.415e-06	-0.0812065	0.0314964	0.00992933	20.2445
				rs163425	A	G	0.0086	0.0018	2.617e-06	-0.0368134	0.0394008	0.350133	22.821
				rs2686796	T	C	0.0094	0.0017	1.889e-08	0.0396009	0.0234622	0.0914387	30.5661
				rs2904665	A	G	-0.0089	0.0018	9.187e-07	-0.0735085	0.0313524	0.019048	24.4409
				rs2982907	T	G	-0.0088	0.0018	1.281e-06	-0.00563905	0.0431023	0.89591	23.8947
				rs4286846	C	G	0.0083	0.0017	1.263e-06	0.0372197	0.0259793	0.151953	23.8309
				rs532545	T	C	-0.0095	0.0017	3.41e-08	-0.0174658	0.0291434	0.548969	31.2199
				rs6988242	T	G	0.0094	0.0018	1.308e-07	0.0584831	0.0274306	0.0330035	27.2642
				rs7593385	A	C	0.0359	0.008	6.873e-06	0.138348	0.16689	0.407118	20.1149
				rs787496	A	G	0.0081	0.0018	5.979e-06	-0.0053579	0.0293497	0.855148	20.2445
				rs7948201	T	C	-0.023	0.0046	6.769e-07	-0.0100926	0.0473918	0.831357	24.9932
				rs9601054	T	C	0.0083	0.0018	4.237e-06	0.0376222	0.0338472	0.26634	21.2566
				rs977712	A	C	-0.0085	0.0019	6.319e-06	-0.028235	0.0322064	0.380655	20.0084
		Amino acid	phenylacetate	rs10520388	T	G	0.0219	0.0048	4.921e-06	0.0150851	0.0376875	0.68896	20.8072
				rs16885269	T	C	0.0255	0.0057	8.07e-06	0.00482469	0.0350691	0.890575	20.005
				rs17683199	A	G	-0.0446	0.0094	1.879e-06	-0.0253399	0.0698354	0.716716	22.5021
				rs201060	A	G	0.0367	0.0083	9.75e-06	0.113229	0.0608684	0.062855	19.5427
				rs2133896	T	G	0.0469	0.0099	2.363e-06	0.0571061	0.0638502	0.371121	22.4328
				rs2345834	T	C	0.0176	0.0039	5.45e-06	-0.0487805	0.0245825	0.0472161	20.3566
				rs2579931	A	G	0.0269	0.0059	4.231e-06	0.00763025	0.0492083	0.876774	20.7783
				rs4296931	A	G	0.1523	0.0334	5.095e-06	0.100628	0.0484764	0.0379114	20.7387
				rs7243187	A	C	-0.0455	0.0099	3.872e-06	-0.00774418	0.0272997	0.776662	21.0682
				rs7580111	A	T	0.0213	0.0047	4.937e-06	0.0276466	0.0240815	0.25095	20.5292
		Peptide	pyroglutamylglycine	rs11603058	A	T	0.1122	0.024	2.838e-06	0.190027	0.0710084	0.00744801	21.8276
				rs13398058	A	G	0.038	0.0084	5.762e-06	0.0165104	0.0249905	0.508826	20.4386
				rs241323	A	G	-0.0794	0.0167	1.877e-06	-0.0527047	0.0353918	0.136441	22.5479
				rs4677337	A	G	-0.0534	0.012	8.987e-06	-0.0284702	0.0236149	0.227971	19.7523
		Amino acid	isovalerylcarnitine	rs10520079	A	G	-0.0167	0.0034	1.359e-06	0.00748598	0.0281216	0.790085	24.1189
				rs10889028	A	G	-0.0135	0.0027	7.116e-07	-0.000534818	0.0234863	0.981833	24.9932
				rs10947808	T	C	-0.0174	0.0036	1.21e-06	0.0354652	0.0289614	0.220739	23.3547
				rs11051552	A	G	-0.0121	0.0027	8.474e-06	-0.0276528	0.0234579	0.238466	20.0782
				rs11950562	A	C	0.0362	0.0027	2.309e-41	0.0211267	0.0247781	0.393861	179.71
				rs13075137	T	C	-0.0242	0.0054	7.514e-06	-0.0517464	0.0238028	0.0297078	20.0608
				rs16874160	A	G	0.137	0.0272	4.489e-07	0.113457	0.0521883	0.0297057	25.3401
				rs2291449	A	G	-0.0288	0.0052	2.354e-08	-0.0591295	0.0356313	0.0970197	30.6662
				rs2852371	A	G	0.0126	0.0027	3.968e-06	0.00757205	0.0236237	0.748568	21.7718
				rs2963485	T	C	-0.0175	0.0036	1.056e-06	-0.0280777	0.0339521	0.408249	23.624
				rs383911	A	G	-0.0126	0.0027	2.978e-06	0.0218475	0.0237434	0.357493	21.7718
				rs4463295	A	G	0.013	0.0027	1.602e-06	0.0193771	0.0233699	0.40702	23.1761
				rs4505564	T	C	0.0163	0.0036	4.935e-06	0.0207992	0.0285536	0.466352	20.4952
				rs4706020	A	G	-0.0214	0.0034	3.797e-10	0.00568197	0.0263928	0.829545	39.6051
				rs7106005	T	C	0.0204	0.0041	7.658e-07	-0.00762835	0.0319002	0.811004	24.75
				rs7668227	A	G	0.0238	0.0053	7.858e-06	-0.0162598	0.0328221	0.620325	20.1597
				rs8007846	A	G	0.0122	0.0027	8.394e-06	0.0214338	0.0235149	0.362034	20.4114
				rs891404	A	G	0.0122	0.0027	7.49e-06	0.00964719	0.0237509	0.684608	20.4114
				rs9635324	A	G	0.0337	0.0027	1.886e-35	0.0198576	0.0234855	0.397818	155.745
				rs9775485	T	C	-0.0144	0.0028	2.005e-07	0.0290971	0.0249499	0.243525	26.4418
	FinnGen R7	Carbohydrate	mannose	rs10736	T	C	-0.0118	0.0026	4.731e-06	-0.00344532	0.0336176	0.918371	20.592
				rs10982244	A	G	-0.0177	0.004	8.931e-06	0.0292042	0.0280291	0.297445	19.5583
				rs11676911	A	G	-0.0429	0.0084	3.659e-07	0.11154	0.0868597	0.199095	26.0758
				rs1181723	A	G	0.0116	0.0026	5.629e-06	0.011426	0.0382844	0.765359	19.8999
				rs12218544	C	G	-0.019	0.0039	1.28e-06	0.00404109	0.049627	0.935101	23.7279
				rs12414366	C	G	0.0214	0.0047	4.889e-06	-0.0108189	0.0302751	0.720829	20.7079
				rs12474099	A	G	-0.0202	0.0043	1.968e-06	-0.026954	0.054117	0.618436	22.0621
				rs1260326	T	C	-0.0439	0.0024	1.296e-77	0.0618036	0.0293394	0.0351609	334.494
				rs13116473	A	G	-0.0448	0.0096	2.932e-06	0.0125288	0.213158	0.95313	21.7718
				rs16932803	T	G	-0.0121	0.0026	5.005e-06	0.00184144	0.0403384	0.963589	21.6524
				rs17061914	A	G	-0.0146	0.0033	8.766e-06	0.00709898	0.0359324	0.843385	19.5686
				rs1841535	T	G	0.0252	0.0056	6.998e-06	0.0127958	0.0305047	0.674871	20.2269
				rs2270451	A	G	0.0152	0.0034	7.525e-06	0.0246108	0.0426614	0.564015	19.9807
				rs2272172	T	C	-0.0648	0.0145	7.508e-06	0.0427204	0.14577	0.769471	19.9489
				rs2304684	T	C	-0.0438	0.0094	3.021e-06	-0.0613402	0.0917964	0.503994	21.7057
				rs2723713	T	C	-0.0356	0.008	9.19e-06	0.00463377	0.065195	0.943338	19.7971
				rs435315	A	T	-0.0121	0.0026	2.18e-06	0.047325	0.0322079	0.141736	21.6524
				rs7007251	A	G	-0.015	0.0034	8.76e-06	-0.0211752	0.0556272	0.703454	19.4584
				rs7747345	A	T	0.0122	0.0026	2.524e-06	0.017175	0.0363841	0.636894	22.0118
				rs937813	T	C	0.0271	0.0039	2.645e-12	-0.134696	0.0449154	0.00270975	48.2715
				rs991670	T	C	-0.0111	0.0025	7.476e-06	0.0527185	0.0292722	0.0717067	19.7082
		Cofactors and vitamins	biliverdin	rs10170160	T	C	0.0338	0.0057	2.711e-09	0.0263244	0.0293938	0.370479	35.1516
				rs1019595	T	C	-0.0345	0.0076	5.463e-06	0.0720515	0.0638293	0.258976	20.6002
				rs12371604	T	C	-0.0205	0.0043	2.18e-06	0.0389382	0.0295272	0.187262	22.7212
				rs12496969	A	G	0.0202	0.0044	4.279e-06	-0.0406943	0.0303296	0.179682	21.0697
				rs17868378	A	C	-0.034	0.0075	6.487e-06	0.0825735	0.0570372	0.147697	20.5445
				rs1891053	A	G	0.1831	0.0371	8.028e-07	0.126168	0.288297	0.661654	24.3158
				rs2349945	T	C	-0.0347	0.0077	7.253e-06	0.000213638	0.0279578	0.993903	20.2739
				rs2760277	A	G	0.0197	0.0044	8.256e-06	-0.0356801	0.0432657	0.409557	20.0396
				rs280194	T	C	-0.0197	0.0043	5.766e-06	-0.037761	0.0300046	0.208209	20.9825
				rs4944238	A	G	-0.0241	0.0053	4.882e-06	0.0263839	0.0373785	0.480276	20.6701
				rs6503066	T	C	0.0317	0.0065	9.488e-07	-0.0404946	0.0552679	0.463744	23.7768
				rs6823453	A	G	0.0231	0.0044	1.781e-07	-0.0119181	0.0351689	0.7347	27.5537
				rs7045137	A	G	-0.0169	0.0037	3.995e-06	0.0586675	0.0282131	0.0375768	20.856
				rs741382	T	C	-0.0472	0.0093	3.742e-07	0.0186315	0.0394223	0.636489	25.7145
				rs7440035	T	G	-0.0405	0.0091	9.286e-06	0.0555613	0.0343891	0.106167	19.7737
				rs838705	A	G	0.0266	0.0036	1.228e-13	0.0166071	0.0287021	0.562858	54.5782
				rs887829	T	C	0.1131	0.0041	2.5e-168	-0.0584615	0.0286089	0.0410053	760.709
		Nucleotide	hypoxanthine	rs10847679	T	C	-0.0176	0.004	9.53e-06	-0.0103973	0.0302038	0.730666	19.3378
				rs10878072	A	G	0.0137	0.003	7.135e-06	0.0417683	0.0287774	0.146661	20.8484
				rs113515	C	G	-0.0109	0.0024	8.092e-06	-0.0145498	0.0289513	0.615275	20.6208
				rs11595079	T	G	-0.0214	0.0045	1.888e-06	-0.0377956	0.0397543	0.341742	22.6088
				rs1433818	T	C	0.0206	0.0046	6.99e-06	0.0305774	0.0600959	0.610884	20.049
				rs1587235	A	G	-0.0132	0.0029	6.47e-06	-0.0471578	0.0284736	0.097681	20.7122
				rs16948294	A	T	-0.041	0.0085	1.354e-06	0.00244202	0.0426246	0.954313	23.2398
				rs17280018	A	T	-0.0234	0.0052	6.914e-06	-0.063749	0.0321873	0.0476398	20.2442
				rs1824583	A	G	-0.0145	0.0031	3.381e-06	-0.00864654	0.0336975	0.797493	21.8719
				rs2113305	T	G	-0.0134	0.0029	4.952e-06	0.00542717	0.0300784	0.856812	21.3446
				rs2145985	T	C	-0.0152	0.0033	3.911e-06	-0.138002	0.0419004	0.000989282	21.2097
				rs2247330	T	C	0.0124	0.0025	4.564e-07	-0.0251141	0.0287291	0.382027	24.5945
				rs275721	A	C	-0.016	0.003	9.643e-08	0.0197444	0.0281215	0.482609	28.4335
				rs2900071	T	C	-0.014	0.0031	7.459e-06	0.0673406	0.032546	0.0385381	20.3895
				rs2939707	A	C	0.0109	0.0024	7.392e-06	0.0191103	0.0283181	0.499776	20.6208
				rs3793568	A	T	-0.0133	0.003	8.887e-06	0.0326296	0.0314771	0.299916	19.6488
				rs4147184	A	G	0.0112	0.0025	6.728e-06	-0.0171411	0.03043	0.573233	20.0646
				rs4676313	T	C	0.0179	0.0039	3.535e-06	0.0560723	0.0468071	0.230939	21.0597
				rs4776752	A	G	0.0178	0.0039	4.234e-06	0.00635962	0.0347699	0.854872	20.825
				rs6459467	A	G	0.0202	0.0025	1.931e-16	0.0714077	0.0278657	0.0103901	65.2676
				rs6567408	C	G	0.0134	0.003	8.066e-06	0.0194214	0.0312264	0.533971	19.9454
				rs7644390	A	T	0.0129	0.0025	1.756e-07	-0.00544576	0.0288595	0.850329	26.6179
				rs7924591	T	C	0.0108	0.0024	9.521e-06	0.0297356	0.0295292	0.31394	20.2442
				rs9379061	C	G	-0.0456	0.0099	3.918e-06	-0.00433872	0.0698598	0.950478	21.1915
		Amino acid	3-methylhistidine	rs11174282	T	C	-0.0615	0.0137	6.885e-06	-0.0369786	0.0409067	0.366009	20.1443
				rs17241253	T	C	0.0481	0.0107	7.074e-06	0.111111	0.0443514	0.0122366	20.2006
				rs2126638	A	G	0.0816	0.0163	5.779e-07	-0.039148	0.0604878	0.5175	25.0523
				rs2969612	T	C	-0.0496	0.0108	4.745e-06	-0.0105456	0.0458578	0.81812	21.0842
				rs3783141	T	C	0.0559	0.0125	7.746e-06	0.00573271	0.0399928	0.886019	19.9915
				rs7151608	A	G	0.0497	0.0106	2.86e-06	0.0503952	0.0374596	0.178521	21.9757
				rs8048366	A	G	-0.0363	0.0082	9.744e-06	0.000702987	0.02844	0.98028	19.5897
				rs9915627	A	C	0.1117	0.0243	4.288e-06	0.0489619	0.0379418	0.196895	21.0655
		Lipid	glycodeoxycholate	rs17746543	A	G	-0.0883	0.0191	3.666e-06	-0.0197936	0.0282512	0.483536	21.3232
				rs2420201	A	G	0.1473	0.0309	1.898e-06	-0.0490114	0.081777	0.548953	22.693
				rs6585252	C	G	-0.1538	0.0312	8.548e-07	-0.0860318	0.0662919	0.194365	24.2665
				rs7856830	T	C	-0.0891	0.0188	2.272e-06	-0.0293034	0.0354929	0.409023	22.4307
				rs806784	T	C	-0.0952	0.0198	1.483e-06	-0.0493739	0.0291235	0.090014	23.0644
				rs9301881	T	C	0.0593	0.0131	5.787e-06	0.015914	0.0279562	0.569186	20.463
		Cofactors and vitamins	bilirubin (Z,Z)	rs10170160	T	C	0.0398	0.0086	3.538e-06	0.0263244	0.0293938	0.370479	21.4108
				rs10215516	A	G	0.0499	0.0108	3.853e-06	-0.0270703	0.0285069	0.342313	21.323
				rs11675254	A	G	0.0697	0.0106	5.809e-11	0.0183064	0.0456797	0.6886	43.2233
				rs13287132	A	G	0.0656	0.0143	4.8e-06	-0.00342384	0.0319915	0.91477	21.0199
				rs249619	T	C	-0.0533	0.0112	1.791e-06	0.00212829	0.028275	0.939999	22.6211
				rs3848289	A	G	-0.0694	0.0157	9.413e-06	-0.0346184	0.0708097	0.624918	19.5337
				rs4738080	A	G	0.0555	0.012	3.437e-06	-0.00664659	0.0559677	0.905467	21.3839
				rs4918207	T	C	0.0361	0.0079	4.356e-06	-0.0125727	0.0295656	0.670656	20.8749
				rs550866	T	G	0.0263	0.0059	8.553e-06	-0.053246	0.0286442	0.0630449	19.8642
				rs7659567	A	G	0.0337	0.0074	5.012e-06	-0.0465871	0.0339115	0.169508	20.7329
				rs887829	T	C	0.1677	0.0064	2.15e-152	-0.0584615	0.0286089	0.0410053	686.389
		Peptide	pyroglutamylglycine	rs11603058	A	T	0.1122	0.024	2.838e-06	0.210147	0.0892404	0.0185302	21.8276
				rs13398058	A	G	0.038	0.0084	5.762e-06	0.0177941	0.0297994	0.550421	20.4386
				rs241323	A	G	-0.0794	0.0167	1.877e-06	-0.0442436	0.0421997	0.294438	22.5479
				rs4677337	A	G	-0.0534	0.012	8.987e-06	-0.0537311	0.0281686	0.0564573	19.7523
		Cofactors and vitamins	bilirubin (E,E)*	rs10216545	A	G	-0.0452	0.0095	1.93e-06	0.0374715	0.0282282	0.18436	22.612
				rs10796993	T	C	0.0374	0.0082	4.807e-06	-0.0427785	0.0436564	0.32714	20.7968
				rs10941555	A	G	-0.0258	0.0058	9.63e-06	-0.0109046	0.0279292	0.696213	19.7817
				rs11736580	T	C	-0.0332	0.0064	2.188e-07	0.0269698	0.0329966	0.413728	26.9028
				rs1996490	A	G	-0.0272	0.0057	2.082e-06	-0.018258	0.027949	0.513586	22.7651
				rs4149000	T	C	0.0402	0.0084	1.722e-06	-0.00172676	0.0371539	0.962931	22.8968
				rs7855272	A	G	-0.0359	0.0074	1.141e-06	-0.0012445	0.0325354	0.969488	23.5292
				rs838705	A	G	0.0312	0.0058	5.906e-08	0.0166071	0.0287021	0.562858	28.9291
				rs887829	T	C	0.128	0.0062	3.76e-95	-0.0584615	0.0286089	0.0410053	426.106
				rs917664	A	T	-0.0461	0.0096	1.474e-06	0.0239414	0.0346838	0.490021	23.0339
		Lipid	1-palmitoylglycerophosphocholine	rs10059896	T	C	-0.0083	0.0018	5.626e-06	0.0413464	0.0342243	0.227009	21.2566
				rs10283250	A	C	0.0119	0.0027	9.118e-06	-0.0358965	0.044826	0.42325	19.42
				rs10814589	A	G	0.0086	0.0018	1.533e-06	-0.00540537	0.0321066	0.866302	22.821
				rs10913710	A	G	0.0081	0.0018	8.901e-06	-0.0282443	0.0338051	0.403435	20.2445
				rs10953026	A	G	-0.008	0.0018	5.852e-06	0.0104814	0.0335556	0.754767	19.7477
				rs10966017	A	G	-0.0085	0.0018	3.228e-06	-0.0105487	0.0305481	0.729857	22.2933
				rs11654527	T	G	0.0081	0.0018	8.238e-06	-0.0560664	0.0343011	0.102146	20.2445
				rs1235119	A	T	-0.013	0.0027	1.075e-06	-0.035543	0.0405104	0.38028	23.1761
				rs12880914	T	C	-0.0085	0.0018	2.449e-06	-0.00214396	0.0311349	0.945101	22.2933
				rs1433098	T	G	0.008	0.0018	8.135e-06	0.0169118	0.0322882	0.600435	19.7477
				rs1442583	A	G	-0.017	0.0036	1.942e-06	-0.0117262	0.0494678	0.812621	22.2933
				rs17814868	A	G	-0.0081	0.0018	8.404e-06	-0.0368414	0.0340648	0.279471	20.2445
				rs1875897	A	G	0.009	0.002	6.795e-06	0.0158455	0.0284932	0.578133	20.2428
				rs2273534	T	C	0.019	0.0037	4.198e-07	-0.0337406	0.0678326	0.618901	26.3624
				rs2490289	T	C	0.0096	0.0018	1.529e-07	-0.0155553	0.0372215	0.676011	28.4367
				rs2748805	T	C	0.0085	0.0018	2.305e-06	-0.0165452	0.0285686	0.562494	22.2933
				rs353694	A	G	-0.0085	0.0018	4.094e-06	0.0261689	0.0281122	0.351919	22.2933
				rs3735474	A	G	-0.0165	0.0036	3.972e-06	0.0590183	0.0432111	0.171997	21.0012
				rs3851441	C	G	-0.0087	0.0018	2.301e-06	-0.0211606	0.0342159	0.536283	23.3548
				rs4414129	T	C	-0.0161	0.0036	7.996e-06	0.0744954	0.0683007	0.275406	19.9953
				rs4459845	A	C	0.0084	0.0018	5.081e-06	0.0341372	0.0364126	0.348497	21.7719
				rs474566	A	G	0.0116	0.0026	9.861e-06	0.00510121	0.0368118	0.889786	19.8999
				rs476092	A	C	0.0083	0.0018	3.247e-06	0.0170311	0.029421	0.562673	21.2566
				rs6714201	A	G	0.0081	0.0018	4.407e-06	0.0188556	0.0279566	0.50002	20.2445
				rs6777718	T	G	-0.0086	0.0019	3.508e-06	0.0352729	0.0330337	0.285618	20.482
				rs7124459	T	C	-0.008	0.0018	7.576e-06	0.0756861	0.0286989	0.00835815	19.7477
				rs7547153	A	G	-0.0086	0.0018	1.133e-06	0.052771	0.0287698	0.0666178	22.821
				rs7759176	T	G	0.0082	0.0018	4.345e-06	0.0184403	0.0328689	0.574779	20.7474
				rs8028440	T	C	0.0095	0.0019	3.145e-07	-0.0208294	0.0344033	0.544881	24.9932
				rs804572	T	G	-0.0372	0.0082	5.716e-06	0.0855421	0.0703439	0.223963	20.5573
				rs8052052	T	G	-0.0096	0.0018	1.855e-07	0.0137663	0.0440835	0.754828	28.4367
				rs9318232	T	C	-0.0104	0.002	1.045e-07	0.0356824	0.0340425	0.294559	27.0326
				rs9880529	T	C	0.0117	0.0026	7.472e-06	-0.0526832	0.0498875	0.290949	20.2445
		Xenobiotics	metoprolol acid metabolite*	rs1024561	A	G	-0.2369	0.0525	6.365e-06	-0.0121106	0.0452703	0.789071	20.2172
				rs10519822	T	C	-0.9974	0.2217	6.815e-06	0.040911	0.148923	0.783536	19.9663
				rs11842833	A	G	0.2985	0.0647	3.971e-06	0.014021	0.0346762	0.685962	21.1344
				rs12047385	T	C	0.298	0.0657	5.795e-06	0.000370259	0.0510651	0.994215	20.4273
				rs12462688	A	T	0.95	0.192	7.501e-07	0.0115705	0.0574963	0.840511	24.1165
				rs12483918	T	C	0.4285	0.0916	2.897e-06	-0.000187362	0.0772246	0.998064	21.728
				rs12661060	T	C	-0.1644	0.0358	4.396e-06	-0.00744109	0.0487163	0.878601	20.9385
				rs12702537	A	G	0.925	0.19	1.125e-06	-0.042023	0.053264	0.430137	23.3478
				rs12937280	T	C	-0.568	0.1243	4.885e-06	0.0989289	0.0504423	0.0498529	20.7331
				rs12969690	A	T	0.447	0.098	5.086e-06	0.131259	0.0893711	0.141917	20.4942
				rs13049288	A	T	-0.957	0.192	6.216e-07	0.0754954	0.089128	0.39697	24.4732
				rs13190410	T	G	0.169	0.0363	3.141e-06	-0.0358315	0.0341257	0.293724	21.5213
				rs13394534	A	G	-0.3573	0.0768	3.274e-06	-0.0525953	0.112345	0.63967	21.4908
				rs1565932	A	T	0.2624	0.0564	3.335e-06	-0.0858416	0.0518992	0.0981273	21.4921
				rs1652045	T	C	0.3852	0.0855	6.587e-06	-0.0511163	0.0434186	0.23908	20.0231
				rs16902795	C	G	-0.3693	0.0821	6.868e-06	-0.0637449	0.0595334	0.284285	20.0901
				rs17124948	T	C	-0.692	0.137	4.393e-07	0.255701	0.316332	0.418902	25.1328
				rs2002691	A	C	0.5054	0.1006	4.996e-07	-0.187594	0.113242	0.0976068	25.0601
				rs2255960	C	G	-0.931	0.192	1.241e-06	0.0981548	0.0920708	0.286387	23.1615
				rs2582067	A	G	0.91	0.187	1.137e-06	-0.0556491	0.0512006	0.277089	23.3275
				rs2588032	T	G	-0.5461	0.1229	8.908e-06	0.0333384	0.0767088	0.663845	19.6042
				rs2663073	A	G	0.4837	0.1064	5.422e-06	-0.054464	0.0538912	0.312194	20.52
				rs2928923	A	G	0.4932	0.0901	4.375e-08	-0.0384488	0.154867	0.803926	29.7513
				rs4448374	T	C	-0.2957	0.0619	1.801e-06	0.0449458	0.0802705	0.575529	22.6585
				rs6745020	A	G	-0.932	0.191	1.063e-06	0.107986	0.168234	0.520951	23.4549
				rs6812391	A	G	-0.7293	0.1606	5.608e-06	0.00839524	0.0590299	0.886906	20.3429
				rs6944023	A	C	-0.9465	0.1878	4.672e-07	-0.0279775	0.120981	0.817116	25.0577
				rs7088085	A	G	0.885	0.186	1.955e-06	0.320745	0.20327	0.114583	22.3013
				rs7912030	A	G	0.821	0.18	5.088e-06	0.0160912	0.0641129	0.801828	20.4932
				rs7967284	A	G	-0.1045	0.0235	9.021e-06	0.0297381	0.0280874	0.289706	19.6339
				rs7970370	T	C	-0.5726	0.1168	9.374e-07	-0.302797	0.287095	0.291566	23.863
				rs9465476	T	C	-0.43	0.0885	1.192e-06	0.0919837	0.0383365	0.0164233	23.2885
				rs9558761	C	G	-0.5296	0.1107	1.709e-06	-0.0290115	0.074707	0.697766	22.7253
				rs9929954	T	G	0.1231	0.0252	9.871e-07	-0.0432685	0.0324921	0.182972	23.6932
		Amino acid	isovalerylcarnitine	rs10520079	A	G	-0.0167	0.0034	1.359e-06	0.0347621	0.033506	0.299508	24.1189
				rs10889028	A	G	-0.0135	0.0027	7.116e-07	-0.0157682	0.02792	0.572234	24.9932
				rs10947808	T	C	-0.0174	0.0036	1.21e-06	0.029513	0.0344167	0.391158	23.3547
				rs11051552	A	G	-0.0121	0.0027	8.474e-06	0.00725763	0.0279257	0.794948	20.0782
				rs11950562	A	C	0.0362	0.0027	2.309e-41	0.00344287	0.029485	0.907045	179.71
				rs12494255	A	G	0.0308	0.0066	2.724e-06	0.0119129	0.030809	0.699001	21.7529
				rs13075137	T	C	-0.0242	0.0054	7.514e-06	-0.0411983	0.0283613	0.146329	20.0608
				rs16874160	A	G	0.137	0.0272	4.489e-07	0.145136	0.0627145	0.0206552	25.3401
				rs2291449	A	G	-0.0288	0.0052	2.354e-08	-0.0615295	0.0424125	0.146852	30.6662
				rs2852371	A	G	0.0126	0.0027	3.968e-06	-0.0181969	0.0281623	0.518188	21.7718
				rs2963485	T	C	-0.0175	0.0036	1.056e-06	-0.0601928	0.0404888	0.137106	23.624
				rs383911	A	G	-0.0126	0.0027	2.978e-06	0.0412658	0.0283021	0.144828	21.7718
				rs4463295	A	G	0.013	0.0027	1.602e-06	0.0356872	0.0278032	0.199293	23.1761
				rs4505564	T	C	0.0163	0.0036	4.935e-06	0.0494748	0.0340977	0.146788	20.4952
				rs4706020	A	G	-0.0214	0.0034	3.797e-10	0.0257163	0.0314291	0.413224	39.6051
				rs7106005	T	C	0.0204	0.0041	7.658e-07	5.99702e-05	0.0378915	0.998737	24.75
				rs7668227	A	G	0.0238	0.0053	7.858e-06	-0.0458545	0.0390836	0.240699	20.1597
				rs8007846	A	G	0.0122	0.0027	8.394e-06	0.0236577	0.0280103	0.39833	20.4114
				rs891404	A	G	0.0122	0.0027	7.49e-06	0.0102221	0.0283101	0.718044	20.4114
				rs9635324	A	G	0.0337	0.0027	1.886e-35	0.0443304	0.0279739	0.113033	155.745
				rs9775485	T	C	-0.0144	0.0028	2.005e-07	0.0274769	0.0296849	0.354644	26.4418
		Lipid	isovalerate	rs1456197	T	C	-0.0169	0.0038	6.426e-06	-0.04282	0.0285149	0.133183	19.7561
				rs4680092	T	G	-0.0169	0.0036	2.193e-06	-0.0511051	0.0335159	0.127308	22.0313
				rs4861137	T	C	0.016	0.0036	6.91e-06	0.03456	0.028207	0.220489	19.7472
				rs6907935	T	C	-0.0172	0.0037	3.811e-06	-0.0335669	0.03164	0.288735	21.6035
		Amino acid	cysteine-glutathione disulfide	rs11150072	A	G	0.0394	0.0083	2.383e-06	-0.0138392	0.0288137	0.631015	22.5062
				rs12260890	T	C	-0.0596	0.0131	5.625e-06	0.091439	0.0498091	0.0663881	20.6781
				rs12895662	T	C	-0.0302	0.0062	1.236e-06	0.0403925	0.0292649	0.167514	23.7024
				rs17624641	C	G	-0.0325	0.007	3.81e-06	-0.00291323	0.0347489	0.933186	21.5344
				rs2688	T	G	0.0321	0.0067	1.459e-06	-0.00383183	0.028631	0.893533	22.9309
				rs4340260	T	C	-0.0363	0.0077	2.669e-06	0.00810551	0.0282892	0.774478	22.1972
				rs4758441	A	G	-0.0295	0.0065	5.305e-06	0.0214325	0.0320579	0.503778	20.5768
				rs5760492	A	G	-0.0492	0.007	2.339e-12	0.0269104	0.0297137	0.365116	49.351
				rs7218918	A	G	-0.0296	0.0065	4.633e-06	0.0312701	0.028994	0.280809	20.7166
		Lipid	2-oleoylglycerophosphocholine*	rs10892968	T	G	0.0155	0.0035	8.339e-06	-0.051315	0.0381715	0.178843	19.6067
				rs11049103	A	G	0.0161	0.0036	6.38e-06	0.0508264	0.039436	0.197456	19.9951
				rs11078257	A	G	0.0132	0.0027	8.945e-07	0.00456883	0.0303627	0.88039	23.8945
				rs11100892	A	G	0.0134	0.0026	3.854e-07	0.0167628	0.0280792	0.550519	26.5546
				rs1263632	T	C	-0.0119	0.0026	6.159e-06	-0.00207223	0.028	0.941004	20.9423
				rs13149488	A	G	0.014	0.0026	1.236e-07	-0.0291641	0.027998	0.297573	28.9859
				rs17084522	A	G	0.0233	0.0051	4.741e-06	-0.0286045	0.0464625	0.538127	20.8665
				rs17751407	T	G	-0.0477	0.0104	4.518e-06	-0.0795449	0.119388	0.505238	21.0304
				rs17832491	T	C	0.0271	0.006	6.163e-06	0.0790992	0.0559162	0.157185	20.3945
				rs2319973	A	C	0.0125	0.0027	2.823e-06	-0.00734124	0.0282366	0.794871	21.4274
				rs3808756	A	G	0.0122	0.0027	5.652e-06	0.0177403	0.0293011	0.54488	20.4113
				rs4736583	A	C	-0.0121	0.0027	5.692e-06	-0.0275247	0.0280225	0.325984	20.078
				rs486052	T	G	0.0117	0.0026	9.463e-06	0.027463	0.0304146	0.366551	20.2443
				rs530792	T	C	0.0159	0.0036	9.463e-06	0.051017	0.039165	0.192705	19.5014
				rs6061764	A	G	-0.014	0.003	3.061e-06	-0.051052	0.0298622	0.0873434	21.7696
				rs9470238	T	G	-0.0127	0.0027	3.893e-06	-0.0384267	0.0303779	0.205887	22.1186
				rs9483731	T	C	-0.0325	0.007	3.172e-06	-0.0832262	0.0759798	0.273354	21.5501
			2-hydroxypalmitate	rs10180218	A	T	-0.0085	0.0019	4.782e-06	-0.0289137	0.0297496	0.3311	20.0084
				rs10203537	A	T	0.0082	0.0019	8.748e-06	0.00183146	0.0288869	0.949447	18.621
				rs10841406	A	G	-0.0092	0.0018	4.941e-07	0.0375065	0.0309852	0.2261	26.1163
				rs11731427	C	G	0.0169	0.0035	1.69e-06	0.129224	0.0618596	0.0367088	23.3088
				rs11988968	T	C	-0.0086	0.0019	4.153e-06	-0.0161266	0.030676	0.599093	20.482
				rs12151923	T	C	-0.0087	0.0019	3.531e-06	0.00508308	0.0329273	0.877316	20.9611
				rs1235145	T	C	-0.0081	0.0018	9.081e-06	-0.0581921	0.0279935	0.0376383	20.2445
				rs12476705	C	G	-0.0084	0.0019	6.38e-06	-0.0562519	0.0322532	0.0811465	19.5404
				rs12698117	A	G	0.0085	0.0018	4.153e-06	0.0425183	0.0309844	0.169987	22.2933
				rs13059174	T	C	0.0085	0.0019	5.019e-06	0.0068541	0.0334123	0.837465	20.0084
				rs13073301	A	G	0.0086	0.0018	2.698e-06	-0.000736821	0.0287682	0.979567	22.8209
				rs1470254	A	G	-0.0084	0.0019	6.765e-06	-0.0208945	0.0296455	0.480927	19.5404
				rs1547984	T	G	0.0201	0.0045	6.431e-06	0.0470429	0.0304977	0.122951	19.9285
				rs158896	T	C	0.0089	0.0019	1.377e-06	0.0329673	0.0338474	0.330058	21.9359
				rs1608132	T	C	0.0084	0.0019	6.613e-06	0.0311665	0.0325096	0.337717	19.5404
				rs16999682	C	G	-0.0344	0.0076	6.028e-06	-0.0978929	0.0712817	0.169652	20.482
				rs17391668	A	G	0.0128	0.0027	2.26e-06	0.00365045	0.0440201	0.93391	22.4685
				rs1864480	T	C	-0.0137	0.0026	1.567e-07	-0.0484985	0.0332413	0.144569	27.7572
				rs1880030	A	G	-0.0082	0.0018	5.81e-06	0.0320066	0.0287237	0.265153	20.7474
				rs2167730	T	C	-0.0087	0.0018	2.317e-06	0.00932698	0.0291327	0.74885	23.3548
				rs2177207	T	C	-0.0927	0.0191	1.209e-06	-0.120629	0.152342	0.428459	23.5288
				rs2285688	A	G	0.0097	0.0019	1.818e-07	-0.0207777	0.0331309	0.530567	26.0566
				rs2344567	T	G	0.0225	0.005	6.348e-06	0.0244429	0.0386331	0.526934	20.227
				rs25846	T	C	-0.009	0.0019	1.617e-06	-0.0210084	0.0315484	0.505468	22.4316
				rs2811692	T	C	0.0084	0.0019	9.473e-06	0.0258733	0.0296471	0.38282	19.5404
				rs2901027	A	T	-0.0085	0.0018	4.099e-06	0.0305572	0.0293702	0.298148	22.2933
				rs4132537	A	G	-0.0098	0.0018	8.287e-08	-0.00176693	0.0279098	0.949521	29.6339
				rs4482740	A	G	0.0084	0.0018	4.534e-06	0.0116467	0.029027	0.688246	21.7719
				rs4643071	T	C	-0.0092	0.0018	5.07e-07	-0.025608	0.0301022	0.394934	26.1163
				rs4670599	A	G	-0.0088	0.0018	1.29e-06	0.0241635	0.0280655	0.389257	23.8947
				rs4935623	A	G	-0.0086	0.0018	2.284e-06	-0.0376248	0.0281312	0.181068	22.8209
				rs4984992	C	G	0.0081	0.0018	7.829e-06	-0.017617	0.0286322	0.538365	20.2445
				rs6075489	A	G	0.0094	0.0019	5.026e-07	0.00650163	0.0323724	0.840825	24.4698
				rs6133587	T	G	0.009	0.002	6.795e-06	-0.0586086	0.0359036	0.102598	20.2427
				rs6564157	T	C	-0.0087	0.0018	2.115e-06	0.00922324	0.0279681	0.741568	23.3548
				rs679959	A	G	0.0087	0.0019	2.794e-06	0.0277905	0.0299605	0.35363	20.9611
				rs6851835	A	G	0.0081	0.0018	8.888e-06	0.029585	0.0280023	0.290729	20.2445
				rs7152842	A	G	0.0092	0.0019	6.128e-07	0.0284362	0.035235	0.419641	23.4396
				rs7223436	A	G	-0.0087	0.0019	3.365e-06	-0.000786095	0.0351996	0.982183	20.9611
				rs7253352	A	G	0.0084	0.0019	7.984e-06	-0.00831269	0.0284297	0.769985	19.5404
				rs728634	T	C	0.0556	0.0125	8.86e-06	-0.0118192	0.0475952	0.803881	19.7623
				rs742914	A	C	-0.0083	0.0018	7.456e-06	0.0434254	0.0319438	0.17401	21.2566
				rs7930371	T	C	-0.0096	0.0018	1.819e-07	-0.0496747	0.0327872	0.129757	28.4367
				rs9404466	T	C	0.0105	0.0018	1.264e-08	-0.0197312	0.0311643	0.526644	34.0185
				rs9410293	A	T	0.0089	0.0019	4.674e-06	-0.00606242	0.0292969	0.836064	21.9359
				rs9541642	A	G	-0.0082	0.0018	8.356e-06	-0.0129519	0.0304703	0.670788	20.7474
				rs9543004	T	C	-0.0095	0.0018	2.159e-07	0.003274	0.0285223	0.908614	27.8474
				rs9602121	T	C	-0.0088	0.0018	1.858e-06	-0.0174228	0.0284232	0.539891	23.8947
	FinnGen R5		ursodeoxycholate	rs10174534	A	G	-0.028	0.0063	7.572e-06	0.047	0.0352	0.1822	19.7454
				rs11736497	T	C	0.1146	0.0252	5.557e-06	-0.1036	0.0798	0.1943	20.6728
				rs12587564	A	G	0.0456	0.0097	2.63e-06	0.0406	0.0682	0.5514	22.0911
				rs17118371	T	C	0.0343	0.0071	1.442e-06	0.0019	0.038	0.9592	23.3294
				rs2421668	A	G	0.034	0.0073	2.867e-06	0.0596	0.0372	0.1088	21.6823
				rs2720445	T	C	0.033	0.0073	5.56e-06	-0.0621	0.0361	0.08537	20.4256
				rs312306	C	G	-0.0654	0.0145	6.231e-06	0.0486	0.0439	0.2682	20.3006
				rs3760877	T	C	0.0577	0.013	9.553e-06	-0.0076	0.0357	0.8321	19.6587
				rs6763802	T	G	-0.0576	0.0116	6.503e-07	-0.0111	0.0765	0.8852	24.6468
				rs7463380	C	G	0.0763	0.0169	6.402e-06	-0.0592	0.0485	0.2227	20.3407
				rs9573265	T	C	0.2216	0.0488	5.552e-06	-0.0719	0.0721	0.3191	20.5773
			cortisol	rs1010874	A	G	-0.0491	0.0096	3.169e-07	0.1162	0.0896	0.1948	26.1291
				rs11013837	A	T	-0.015	0.0034	8.163e-06	0.083	0.0422	0.04944	19.4584
				rs1173842	A	G	-0.0217	0.0049	8.343e-06	0.0035	0.0354	0.9213	19.5899
				rs11855136	A	G	-0.0618	0.0121	2.991e-07	0.011	0.0853	0.8971	26.0562
				rs11987983	T	C	-0.0457	0.0102	7.164e-06	0.1171	0.0949	0.2172	20.051
				rs12210538	A	G	0.0254	0.0057	9.185e-06	-0.0436	0.0477	0.3606	19.8518
				rs12883490	T	C	0.0166	0.0033	3.756e-07	-0.0338	0.0356	0.3422	25.2971
				rs1381274	T	C	-0.0146	0.0032	3.625e-06	0.0088	0.0352	0.8016	20.8107
				rs1448767	T	C	-0.0144	0.0033	9.947e-06	-0.0027	0.0371	0.9424	19.0361
				rs1491606	A	T	0.0182	0.004	5.796e-06	0.0007	0.0368	0.9855	20.6969
				rs4439706	T	C	0.0151	0.0033	3.775e-06	0.0263	0.0425	0.5367	20.9319
				rs9446392	T	C	-0.0331	0.0075	9.272e-06	-0.047	0.082	0.5667	19.4722
				rs9533798	C	G	-0.0142	0.0032	8.363e-06	0.0753	0.0366	0.03956	19.686
		Peptide	glycylvaline	rs17092360	A	G	-0.0671	0.0143	2.61e-06	-0.0058	0.0738	0.9378	21.9966
				rs17498524	T	C	0.0422	0.0095	9.646e-06	-0.0908	0.0387	0.01914	19.7133
				rs1772858	A	G	-0.0341	0.0076	7.984e-06	0.093	0.0369	0.01182	20.1124
				rs3846242	T	C	0.0383	0.0086	8.042e-06	0.0036	0.0354	0.9182	19.8145
				rs4905425	A	C	0.0377	0.0075	5.715e-07	-0.0553	0.0353	0.1167	25.2431
				rs7349940	A	T	-0.0611	0.0132	3.594e-06	0.125	0.0502	0.01287	21.4051
				rs7697449	T	C	0.0383	0.0085	6.18e-06	0.037	0.0361	0.3053	20.2692
		Amino acid	2-hydroxyisobutyrate	rs10153390	T	G	-0.0114	0.0025	6.587e-06	0.0903	0.0352	0.01044	20.7869
				rs10221174	T	C	0.0163	0.0035	2.323e-06	-0.0298	0.0446	0.5044	21.682
				rs10795164	T	C	-0.0233	0.005	3.505e-06	0.0527	0.0946	0.5773	21.7086
				rs11160112	T	C	-0.0146	0.0026	2.337e-08	-0.0088	0.0387	0.82	31.5223
				rs1159893	A	T	0.016	0.0035	3.545e-06	0.0396	0.0592	0.5034	20.8912
				rs11635023	A	G	-0.0152	0.0028	4.248e-08	0.02	0.0353	0.5723	29.4599
				rs1277442	A	C	0.0119	0.0026	3.205e-06	0.0049	0.0382	0.8987	20.9414
				rs1457613	A	C	0.0167	0.0034	1.225e-06	-0.0475	0.0578	0.4114	24.1176
				rs2054299	A	G	-0.0114	0.0025	6.3e-06	0.0556	0.0383	0.1462	20.7869
				rs2278441	T	G	0.0115	0.0025	5.677e-06	-0.0397	0.0368	0.2811	21.1532
				rs4433392	T	C	0.0117	0.0026	5.097e-06	-0.0119	0.0366	0.7454	20.2434
				rs4631845	A	G	0.0213	0.0043	9.872e-07	0.0872	0.0561	0.12	24.5291
				rs493519	T	C	-0.0358	0.0041	1.324e-18	0.0772	0.0459	0.09281	76.218
				rs6470588	A	C	-0.0125	0.0026	1.339e-06	0.0206	0.0354	0.561	23.1064
				rs674635	T	C	0.0275	0.006	3.96e-06	-0.1158	0.1068	0.2784	21.0001
				rs6860069	T	C	0.0115	0.0026	7.73e-06	0.0306	0.0385	0.4261	19.5573
				rs7377975	A	G	0.018	0.004	6.795e-06	-0.0647	0.0411	0.1159	20.2411
				rs7934036	T	G	0.0125	0.0025	9.756e-07	0.0346	0.0354	0.3291	24.9919
				rs967725	A	T	-0.0372	0.0082	6.146e-06	-0.0347	0.2191	0.8743	20.5739
		Peptide	aspartylphenylalanine	rs12143106	T	C	0.0232	0.0051	4.773e-06	0.0122	0.0369	0.7414	20.6828
				rs13057057	T	C	-0.0943	0.0212	8.368e-06	0.1057	0.1466	0.4709	19.7754
				rs2031504	T	G	0.0225	0.005	8.138e-06	-0.0124	0.0359	0.7298	20.2394
				rs4351	A	G	-0.0455	0.005	1.24e-19	-0.0754	0.0354	0.03325	82.7668
				rs495828	T	G	-0.0312	0.0059	1.433e-07	-0.0341	0.0419	0.4161	27.9498
				rs4968748	A	G	-0.0307	0.0059	1.834e-07	-0.081	0.0399	0.04228	27.0612
			pyroglutamylglycine	rs11603058	A	T	0.1122	0.024	2.838e-06	0.1832	0.1125	0.1035	21.8276
				rs13398058	A	G	0.038	0.0084	5.762e-06	0.0114	0.0376	0.7621	20.4386
				rs241323	A	G	-0.0794	0.0167	1.877e-06	-0.0647	0.0534	0.2249	22.5479
				rs4677337	A	G	-0.0534	0.012	8.987e-06	-0.0299	0.0354	0.3982	19.7523
		Lipid	n-Butyl Oleate	rs10870198	A	G	-0.019	0.0041	3.697e-06	-0.0351	0.0362	0.3325	21.4608
				rs11253967	T	C	0.0192	0.0043	7.982e-06	0.0754	0.0468	0.1071	19.928
				rs17286243	A	G	0.0197	0.0043	4.247e-06	0.0666	0.0434	0.1249	20.9795
				rs17631300	C	G	0.0637	0.0143	8.126e-06	0.0032	0.1019	0.9752	19.8338
				rs190756	A	G	-0.0167	0.0036	3.374e-06	-0.0067	0.0373	0.8578	21.5093
				rs327837	A	G	0.0142	0.0031	4.52e-06	0.0111	0.0379	0.77	20.9726
				rs4729705	T	C	0.0138	0.003	5.058e-06	-0.0503	0.0352	0.1531	21.1502
				rs4976017	T	C	0.031	0.0069	7.793e-06	-0.0009	0.0808	0.9908	20.1755
				rs7035656	C	G	-0.0303	0.0068	7.326e-06	-0.0951	0.0469	0.04266	19.8457
				rs8031716	T	C	-0.0145	0.003	1.454e-06	-0.0155	0.0353	0.6604	23.3503
	ebi-a-GCST90018870		linoleate (18:2n6)	rs11719883	C	G	-0.0174	0.0034	3.567e-07	0.0294	0.0327	0.3686	26.1832
				rs12238083	T	C	0.0152	0.0033	3.008e-06	-0.0169	0.0369	0.6459	21.21
				rs12336893	T	G	0.0289	0.0062	2.677e-06	-0.0669	0.0637	0.2938	21.7217
				rs13225022	A	G	-0.0123	0.0026	1.402e-06	0.0394	0.0252	0.1186	22.3741
				rs13280152	T	G	0.0162	0.0033	1.224e-06	-0.0264	0.0485	0.5857	24.0926
				rs1477025	T	C	0.0109	0.0024	7.625e-06	-0.025	0.0254	0.3243	20.6211
				rs1502520	T	G	0.0119	0.0025	1.634e-06	-0.001	0.0264	0.9692	22.6514
				rs16911296	A	G	-0.0209	0.0045	4.18e-06	0.0874	0.0336	0.009215	21.565
				rs17087487	A	G	-0.0231	0.0052	7.997e-06	0.0206	0.06	0.7314	19.7287
				rs1956129	T	C	-0.0127	0.0025	3.657e-07	0.0406	0.0269	0.1319	25.7994
				rs2158555	C	G	-0.0337	0.0075	7.905e-06	0.0554	0.1275	0.6642	20.1845
				rs2242415	A	C	0.0109	0.0024	8.242e-06	-0.0285	0.0284	0.3165	20.6211
				rs4654501	A	G	0.0111	0.0025	9.227e-06	-0.0005	0.0302	0.9866	19.7082
				rs6075489	A	G	0.0113	0.0025	9.513e-06	-0.0375	0.0366	0.3057	20.4248
				rs7014120	A	G	0.0148	0.0033	5.666e-06	-0.061	0.0419	0.1461	20.1084
				rs7115681	T	C	-0.0131	0.0024	8.293e-08	0.0283	0.0252	0.2624	29.7853
				rs7898173	A	G	-0.0143	0.0032	6.806e-06	-0.0021	0.0399	0.9571	19.9643
			arachidonate (20:4n6)	rs1010069	A	G	0.0081	0.0018	8.583e-06	-0.0125	0.026	0.6302	20.2445
				rs10241964	A	G	0.0182	0.0035	2.247e-07	-0.0471	0.0544	0.387	27.0327
				rs10514491	T	C	0.012	0.0026	2.859e-06	0.0288	0.0344	0.4024	21.296
				rs11837423	A	G	0.0385	0.008	1.519e-06	-0.0068	0.0566	0.9037	23.1339
				rs12352829	A	G	-0.0134	0.0027	5.843e-07	0.0185	0.0308	0.5478	24.6243
				rs12532113	T	C	-0.028	0.006	3.061e-06	0.0086	0.0717	0.9045	21.77
				rs1430209	T	C	-0.0086	0.0018	1.865e-06	-0.0099	0.0271	0.7144	22.821
				rs17099239	A	G	-0.012	0.0027	6.74e-06	0.0437	0.0352	0.2142	19.7477
				rs174548	C	G	0.0488	0.0025	1.429e-84	-0.066	0.0256	0.009985	380.927
				rs180022	T	C	0.0117	0.0026	9.431e-06	0.0323	0.0436	0.459	20.2445
				rs2275351	T	C	0.012	0.0027	7.062e-06	0.0361	0.0301	0.2306	19.7477
				rs3798211	A	C	-0.0083	0.0018	4.584e-06	-0.0062	0.0275	0.8221	21.2566
				rs4739402	T	C	-0.0085	0.0019	5.614e-06	0.0443	0.0253	0.07972	20.0084
				rs4982495	T	C	-0.0084	0.0018	3.272e-06	-0.0036	0.0248	0.8833	21.7719
				rs532098	A	G	0.009	0.002	6.795e-06	0.0126	0.0254	0.6183	20.2428
				rs6535974	A	G	-0.0122	0.0027	5.801e-06	-0.0639	0.0415	0.124	20.4115
				rs6568389	T	C	0.0157	0.0033	2.164e-06	0.0036	0.0323	0.9123	22.6284
				rs712916	T	C	-0.0456	0.0102	8.193e-06	0.1072	0.1523	0.4817	19.9807
				rs7169869	A	G	-0.0194	0.0043	6.586e-06	0.0026	0.0303	0.9304	20.3317
				rs8123073	A	G	-0.0372	0.0082	5.942e-06	0.1026	0.1198	0.3915	20.575
				rs9679675	A	C	0.0092	0.0018	4.167e-07	-0.0135	0.0305	0.658	26.1164
		Amino acid	pipecolate	rs11184997	A	T	0.0179	0.0039	6.013e-06	-0.0548	0.0297	0.06526	21.06
				rs11718405	T	C	0.0216	0.0048	8.433e-06	0.0417	0.0358	0.2434	20.2445
				rs12725284	T	C	0.0315	0.0056	1.72e-08	-0.0124	0.0395	0.7533	31.632
				rs1476414	C	G	0.0397	0.0081	9.299e-07	0.0206	0.0621	0.7395	24.0156
				rs3010320	A	T	-0.0205	0.0042	1.001e-06	0.0232	0.0398	0.56	23.8172
				rs35421463	A	G	0.0277	0.006	4.148e-06	-0.0025	0.0251	0.921	21.2893
				rs3915237	T	G	-0.0182	0.004	5.519e-06	0.0001	0.0269	0.9956	20.6969
				rs4443239	T	G	0.031	0.0069	7.58e-06	0.0811	0.0391	0.03818	20.1618
				rs4590377	T	C	-0.0178	0.004	8.786e-06	-0.0365	0.0293	0.213	19.7971
				rs4717457	A	C	0.0233	0.0052	6.802e-06	0.0644	0.032	0.04433	20.0718
				rs6497209	A	G	0.019	0.0042	4.779e-06	0.0136	0.0293	0.6428	20.4593
				rs699474	C	G	0.1282	0.0264	1.158e-06	-0.0619	0.198	0.7547	23.5544
				rs7561932	T	C	0.0184	0.0042	9.551e-06	0.0257	0.0304	0.398	19.1875
				rs7871735	T	G	0.0184	0.004	3.395e-06	-0.018	0.0269	0.5036	21.1542
				rs9295427	A	G	0.0356	0.0077	3.808e-06	0.0137	0.0419	0.7443	21.3698
				rs9460045	T	C	-0.0529	0.0119	8.911e-06	-0.0918	0.032	0.004142	19.7388
		Lipid	taurochenodeoxycholate	rs11121663	T	C	0.0308	0.0067	3.947e-06	0.0147	0.0261	0.5739	21.1247
				rs12104496	A	T	-0.0395	0.0084	2.698e-06	0.0196	0.0306	0.5213	22.1042
				rs1608165	C	G	-0.0406	0.0092	9.607e-06	0.0665	0.0285	0.01956	19.4677
				rs16950349	A	G	-0.0507	0.0112	6.356e-06	0.0884	0.0403	0.0283	20.4842
				rs1851722	A	G	0.0354	0.0075	2.009e-06	-0.0182	0.0271	0.5026	22.2701
				rs2992907	T	C	0.0296	0.0065	6.157e-06	0.0166	0.0259	0.522	20.7298
				rs392488	T	C	-0.0337	0.0075	7.264e-06	0.0268	0.0379	0.4788	20.1825
				rs4896923	A	G	0.0361	0.0072	5.314e-07	-0.0044	0.0258	0.866	25.1297
				rs6465368	A	G	0.185	0.0416	8.507e-06	-0.03	0.0805	0.7093	19.7388
				rs6858711	T	C	-0.1096	0.0246	8.283e-06	0.0194	0.0342	0.5709	19.8114
				rs7432211	T	C	0.0294	0.0064	4.925e-06	-0.0204	0.0256	0.4256	21.0947
				rs7568568	T	C	0.1481	0.0306	1.313e-06	-0.0514	0.0643	0.4245	23.3793
				rs7848609	T	C	0.1108	0.0244	5.69e-06	-0.0293	0.0362	0.4176	20.6129
		Amino acid	levulinate (4-oxovalerate)	rs10162458	T	C	0.0087	0.0019	8.5e-06	0.0084	0.0279	0.7643	20.9603
				rs10514491	T	C	0.0088	0.002	7.285e-06	0.0288	0.0344	0.4024	19.3541
				rs11222082	C	G	-0.0137	0.0029	2.731e-06	0.0363	0.0311	0.2419	22.3106
				rs11776902	A	G	-0.0091	0.0019	3.214e-06	0.0113	0.0298	0.7046	22.932
				rs12406448	T	C	0.1301	0.0292	8.127e-06	0.0413	0.0551	0.4541	19.8139
				rs12498629	T	C	-0.0086	0.002	9.338e-06	-0.0013	0.0293	0.9657	18.4843
				rs12616207	A	G	0.0099	0.002	4.164e-07	-0.0034	0.035	0.9235	24.495
				rs12787323	T	G	0.0093	0.002	1.646e-06	-0.0104	0.0273	0.7024	21.6159
				rs12871836	A	C	-0.0093	0.0019	1.531e-06	-0.0081	0.0333	0.8086	23.9511
				rs12996267	C	G	-0.0103	0.0019	1.234e-07	-0.0243	0.0312	0.436	29.3788
				rs13268221	T	C	-0.0088	0.0019	6.217e-06	-0.0263	0.0272	0.3327	21.445
				rs13278849	A	G	-0.013	0.002	2.786e-11	-0.0264	0.0292	0.3662	42.2371
				rs13395555	T	C	0.0086	0.0019	8.249e-06	-0.0264	0.025	0.2918	20.4813
				rs1389052	T	C	0.0087	0.002	8.954e-06	0.021	0.0303	0.4878	18.9167
				rs1457192	A	G	-0.009	0.002	6.795e-06	0.0489	0.0318	0.1245	20.2426
				rs17118209	T	C	-0.0291	0.0066	9.679e-06	-0.1139	0.0414	0.00595	19.4341
				rs17589032	T	G	-0.0338	0.0076	8.703e-06	-0.0884	0.0602	0.1421	19.773
				rs1769582	A	G	0.0089	0.002	5.582e-06	0.0178	0.0314	0.5719	19.7964
				rs1876088	A	C	-0.0088	0.0019	5.768e-06	-0.0383	0.0267	0.1513	21.445
				rs1998125	T	G	-0.0088	0.0019	5.751e-06	0.0126	0.0251	0.617	21.445
				rs2256490	A	T	0.0087	0.0019	7.725e-06	-0.0045	0.0263	0.8654	20.9603
				rs227375	T	C	0.0097	0.0019	5.756e-07	0.0062	0.0249	0.8042	26.0557
				rs2286707	T	G	-0.0087	0.002	9.496e-06	-0.0518	0.0327	0.1133	18.9167
				rs2434210	A	T	-0.0139	0.0029	1.301e-06	-0.0064	0.0434	0.8822	22.9668
				rs2514587	A	G	0.01	0.0019	2.999e-07	0.0677	0.026	0.009283	27.6924
				rs2781537	T	C	0.0087	0.0019	7.722e-06	-0.0152	0.0252	0.5447	20.9603
				rs302149	A	G	0.0258	0.0058	9.337e-06	0.0005	0.0879	0.9952	19.7811
				rs328370	T	G	0.0098	0.0019	5.302e-07	0.0354	0.0272	0.192	26.5957
				rs3742766	A	G	-0.0215	0.0048	8.441e-06	0.0843	0.0631	0.1815	20.0568
				rs4147331	A	G	0.0087	0.0019	7.471e-06	-0.0056	0.0261	0.8301	20.9603
				rs4298477	T	C	0.0087	0.0019	8.401e-06	0.03	0.0256	0.2413	20.9603
				rs4434479	A	G	0.0096	0.0019	8.836e-07	-0.031	0.0305	0.309	25.5213
				rs446125	T	G	-0.0128	0.0029	9.272e-06	0.0047	0.0302	0.8758	19.4756
				rs4878628	T	C	0.0106	0.002	6.176e-08	0.0217	0.0307	0.4803	28.0814
				rs534408	T	G	0.0088	0.0019	6.066e-06	-0.0082	0.0284	0.7722	21.445
				rs571139	A	G	0.0093	0.0019	1.621e-06	0.0196	0.0253	0.4389	23.9511
				rs598236	T	C	-0.0092	0.0019	2.278e-06	-0.0114	0.0289	0.6944	23.4388
				rs624947	A	G	-0.0094	0.002	1.898e-06	0.0206	0.0315	0.513	22.0832
				rs625676	T	C	-0.009	0.0019	3.673e-06	0.0304	0.0323	0.3453	22.4308
				rs6441104	A	G	0.0139	0.0029	1.725e-06	0.0547	0.0444	0.2176	22.9668
				rs6476317	T	C	0.0186	0.0039	1.677e-06	-0.0057	0.0676	0.9333	22.7386
				rs6513545	A	G	0.0088	0.0019	5.253e-06	0.0266	0.0269	0.3217	21.445
				rs6738212	A	G	-0.0089	0.0019	4.294e-06	-0.0487	0.0318	0.1261	21.9351
				rs6874723	T	C	0.0091	0.0019	3.17e-06	-0.013	0.0261	0.6188	22.932
				rs6919834	T	C	0.0144	0.0029	8.273e-07	0.0223	0.0333	0.5038	24.6488
				rs711995	T	C	0.0108	0.0019	2.704e-08	-0.0091	0.0279	0.7437	32.3004
				rs7194277	C	G	-0.0087	0.0019	8.334e-06	0.0159	0.0276	0.5636	20.9603
				rs727233	A	G	-0.0089	0.002	6.488e-06	0.0246	0.0288	0.393	19.7964
				rs7541235	T	G	-0.0103	0.0019	1.149e-07	-0.0106	0.0295	0.7186	29.3788
				rs7677906	T	C	0.0087	0.0019	7.071e-06	0.0003	0.0247	0.991	20.9603
				rs7776725	T	C	-0.0086	0.0019	9.274e-06	0.037	0.0314	0.2394	20.4813
				rs7800932	T	G	0.0088	0.0019	5.515e-06	0.0012	0.026	0.9644	21.445
				rs8180794	A	G	0.0092	0.0019	2.017e-06	0.0064	0.0252	0.7989	23.4388
				rs892857	T	C	-0.0091	0.0019	2.833e-06	0.0124	0.0253	0.6242	22.932
				rs922048	A	T	-0.009	0.0019	3.331e-06	-0.0415	0.0303	0.1711	22.4308
				rs9539356	A	C	0.0089	0.0019	4.746e-06	-0.0076	0.0324	0.8137	21.9351
				rs9547604	A	G	-0.0087	0.002	7.715e-06	-0.0113	0.0277	0.682	18.9167
		Xenobiotics	glycerol 2-phosphate	rs10117043	T	G	0.0161	0.0036	6.131e-06	0.0407	0.0288	0.1572	19.9936
				rs10953489	T	C	-0.0157	0.0036	9.691e-06	-0.0225	0.0406	0.5797	19.0125
				rs1105769	A	C	-0.0135	0.0027	7.193e-07	-0.007	0.0287	0.8063	24.991
				rs11078249	T	C	-0.0125	0.0027	3.669e-06	-0.0048	0.0268	0.8565	21.4258
				rs1234223	C	G	0.0211	0.0045	3.017e-06	-0.0438	0.0389	0.2598	21.9778
				rs1317833	A	G	-0.0125	0.0027	4.384e-06	-0.006	0.0253	0.8132	21.4258
				rs1401635	C	G	-0.0125	0.0027	4.906e-06	-0.0462	0.0332	0.1636	21.4258
				rs17359373	T	C	-0.0323	0.0072	7.845e-06	-0.0236	0.0368	0.5208	20.0924
				rs2041992	T	C	-0.0122	0.0027	8.549e-06	-0.0039	0.0268	0.8831	20.4097
				rs210331	A	G	-0.0179	0.0035	3.532e-07	-0.0576	0.0299	0.05399	26.1465
				rs2114588	A	G	-0.0122	0.0027	6.985e-06	0.0088	0.0313	0.7777	20.4097
				rs2235396	A	G	-0.012	0.0027	9.662e-06	0.0018	0.033	0.9562	19.746
				rs2253834	T	C	-0.0125	0.0027	4.55e-06	-0.0485	0.0286	0.08978	21.4258
				rs2422239	A	G	-0.0118	0.0027	9.523e-06	-0.0295	0.0254	0.2448	19.0933
				rs2982376	T	C	-0.0132	0.0028	2.932e-06	-0.0068	0.0299	0.8187	22.2165
				rs4236964	T	C	-0.0123	0.0027	5.738e-06	0.001	0.0253	0.9691	20.7456
				rs4860118	T	C	0.0716	0.0151	2.044e-06	0.0117	0.0461	0.7997	22.4473
				rs4901357	A	G	-0.0134	0.0028	1.25e-06	-0.0045	0.0281	0.8712	22.8948
				rs498494	C	G	0.0258	0.0056	4.271e-06	0.0587	0.0369	0.1119	21.2181
				rs552279	A	G	-0.0129	0.0028	4.899e-06	-0.0183	0.0264	0.4881	21.2181
				rs6699475	A	G	-0.0152	0.0034	8.905e-06	0.0139	0.0319	0.6639	19.979
				rs7095787	A	T	0.0185	0.0035	1.577e-07	-0.0043	0.03	0.8863	27.9287
				rs7121554	T	C	-0.016	0.0035	5.212e-06	-0.0017	0.0367	0.9639	20.8904
				rs7275210	A	T	0.012	0.0027	9.306e-06	-0.0077	0.0268	0.7728	19.746
				rs734567	T	C	0.0134	0.0027	7.832e-07	-0.024	0.0293	0.4115	24.6221
				rs7428286	A	G	-0.0561	0.0121	3.88e-06	-0.1077	0.1532	0.4822	21.4881
				rs757704	A	G	0.0138	0.0027	2.215e-07	-0.0109	0.0271	0.6888	26.1141
				rs7929077	A	G	0.0121	0.0027	6.631e-06	-0.0193	0.0251	0.4424	20.0765
				rs8124907	A	G	0.0307	0.0068	5.848e-06	0.0565	0.032	0.07745	20.3493
				rs908690	T	C	-0.0161	0.0036	7.834e-06	0.0704	0.0334	0.03476	19.9936
				rs9471691	T	C	0.0139	0.0027	2.772e-07	0.0357	0.0309	0.2484	26.4939
				rs9608300	C	G	-0.137	0.0281	1.057e-06	-0.1372	0.106	0.1956	23.7312
		Lipid	dehydroisoandrosterone sulfate (DHEA-S)	rs10045690	T	C	-0.027	0.006	6.795e-06	0.0005	0.0267	0.9847	20.2427
				rs10236826	T	C	-0.0585	0.0125	2.684e-06	-0.0616	0.0398	0.1223	21.8964
				rs10764712	T	G	0.0219	0.0049	9.622e-06	-0.0157	0.0277	0.572	19.97
				rs11761528	T	C	-0.0675	0.009	6.701e-14	-0.0382	0.0505	0.4503	56.2347
				rs12121588	A	G	-0.0289	0.0058	5.428e-07	-0.0233	0.0335	0.4861	24.8211
				rs12601482	T	C	-0.0342	0.0075	4.429e-06	-0.0208	0.0369	0.5724	20.7879
				rs13072891	A	G	0.0243	0.0049	7.95e-07	0.038	0.0285	0.1816	24.5868
				rs13222543	T	C	-0.1015	0.0199	3.487e-07	-0.0476	0.1042	0.6478	26.008
				rs1390947	A	C	-0.0242	0.0049	6.964e-07	-0.0395	0.0249	0.113	24.3849
				rs17223039	A	G	0.037	0.0083	8.92e-06	-0.0116	0.0549	0.8334	19.8668
				rs1834260	T	C	0.0231	0.0052	7.303e-06	-0.0012	0.0267	0.9628	19.7287
				rs2048428	T	C	-0.0361	0.0078	3.551e-06	-0.005	0.0321	0.8765	21.4145
				rs296396	T	C	-0.0462	0.0065	1.166e-12	-0.0122	0.0451	0.7871	50.5055
				rs356296	A	G	-0.0882	0.0194	5.573e-06	-0.0892	0.1418	0.5292	20.6641
				rs3802037	A	G	-0.022	0.005	9.927e-06	0.0522	0.0326	0.1092	19.3547
				rs628137	A	C	-0.0221	0.0049	6.69e-06	-0.0221	0.0271	0.4136	20.3364
				rs6900835	T	C	-0.0273	0.0057	2.021e-06	0.0054	0.0311	0.8608	22.9328
				rs794614	A	G	0.0292	0.0058	5.444e-07	0.0572	0.0306	0.06133	25.3391
				rs878983	T	C	-0.0261	0.0059	9.497e-06	-0.0065	0.0283	0.8196	19.564
				rs9316766	A	G	-0.027	0.0058	2.819e-06	-0.0182	0.0274	0.5056	21.6647
				rs932412	A	C	-0.0222	0.0049	5.622e-06	-0.0031	0.0252	0.9029	20.5209
				rs9972424	A	G	-0.0228	0.005	4.628e-06	0.0106	0.0341	0.7555	20.7879
		Amino acid	phenol sulfate	rs10963621	A	T	-0.0324	0.0073	9.779e-06	-0.0357	0.0346	0.3013	19.6937
				rs11133365	T	C	-0.0715	0.016	7.617e-06	-0.003	0.0356	0.9329	19.9471
				rs11779285	A	T	0.0231	0.0051	6.499e-06	-0.0113	0.0281	0.6888	20.51
				rs13195040	A	G	-0.0373	0.008	3.592e-06	0.0318	0.0615	0.6051	21.733
				rs13198474	A	G	0.042	0.0081	2.236e-07	-0.1043	0.0646	0.1068	26.8788
				rs13211507	T	C	-0.0327	0.0073	6.866e-06	0.0018	0.0605	0.9765	20.06
				rs1452040	A	C	-0.0539	0.0116	3.682e-06	0.0452	0.0282	0.1086	21.566
				rs16901784	A	C	0.0365	0.0071	2.64e-07	-0.0078	0.0363	0.8295	26.4211
				rs17628016	A	G	0.0316	0.0069	4.118e-06	-0.0121	0.0462	0.7942	20.968
				rs17642590	C	G	-0.0337	0.0072	2.665e-06	-0.0528	0.063	0.4022	21.9016
				rs3010305	T	C	0.0327	0.0071	4.436e-06	-0.0433	0.0511	0.3963	21.2061
				rs4324798	A	G	0.0354	0.0073	1.083e-06	-0.0294	0.0601	0.6246	23.5095
				rs6916131	T	G	-0.0631	0.0137	4.447e-06	0.0345	0.0356	0.3318	21.208
				rs7047770	A	G	-0.024	0.0052	4.487e-06	0.0063	0.0267	0.815	21.296
				rs7118058	T	G	0.0474	0.0106	8.133e-06	-0.1048	0.0377	0.005444	19.9907
				rs7714057	T	C	0.0456	0.0095	1.747e-06	-0.022	0.0328	0.5027	23.0337
				rs9682960	T	C	-0.0388	0.0083	3.362e-06	0.0128	0.045	0.776	21.8469
		Lipid	1-arachidonoylglycerophosphocholine*	rs10233803	T	C	0.0121	0.0027	7.69e-06	0.0035	0.0253	0.8888	20.078
				rs11202064	A	G	-0.0202	0.0046	9.496e-06	-0.0168	0.0404	0.6774	19.2781
				rs11954991	A	T	0.121	0.0269	6.846e-06	-0.0626	0.1893	0.741	20.2082
				rs12463674	A	G	0.015	0.0028	5.14e-08	0.0258	0.0317	0.4173	28.6909
				rs13254318	T	C	0.0122	0.0027	7.582e-06	-0.0004	0.0261	0.9871	20.4112
				rs169660	A	G	-0.0126	0.0029	9.219e-06	-0.0199	0.0337	0.5549	18.8722
				rs174535	T	C	0.0561	0.0027	1.86e-94	-0.0722	0.0254	0.00442	431.594
				rs1845546	T	C	-0.0126	0.0027	3.251e-06	0.0125	0.0256	0.6242	21.7716
				rs203846	T	C	-0.013	0.0027	1.626e-06	0.0157	0.0255	0.5383	23.1759
				rs227769	T	C	-0.0121	0.0027	9.32e-06	-0.0079	0.0247	0.7497	20.078
				rs3738544	T	C	0.0203	0.0035	8.051e-09	0.0115	0.0274	0.6741	33.6305
				rs418874	A	G	0.0126	0.0027	3.635e-06	-0.0551	0.0279	0.04795	21.7716
				rs4392177	A	G	-0.014	0.003	3.061e-06	0.0119	0.0271	0.6593	21.7698
				rs540613	T	C	0.0214	0.0045	1.922e-06	-0.0252	0.0281	0.3691	22.6089
				rs6517062	A	G	0.0132	0.0028	1.565e-06	0.0119	0.0342	0.7281	22.2182
				rs6784447	A	G	0.014	0.0027	2.911e-07	-0.0023	0.0321	0.9417	26.8785
				rs706041	T	C	-0.0125	0.0027	4.453e-06	-0.0286	0.0303	0.3447	21.4274
				rs748196	T	G	0.0152	0.0027	1.7e-08	-0.0253	0.025	0.311	31.6838
				rs8127620	C	G	-0.0223	0.0049	5.926e-06	0.0018	0.0321	0.9561	20.7059
				rs823554	A	T	-0.0188	0.0036	2.45e-07	-0.007	0.0333	0.8337	27.2639
				rs9462177	A	G	0.0138	0.0027	4.82e-07	0.0168	0.0277	0.545	26.1161
		Xenobiotics	salicyluric glucuronide*	rs10521182	T	C	-0.3993	0.0786	3.711e-07	0.0699	0.0362	0.05371	25.6182
				rs11242046	A	G	0.4771	0.1051	5.602e-06	-0.0905	0.0461	0.04974	20.4554
				rs163589	T	G	0.6297	0.136	3.627e-06	-0.0361	0.0377	0.3386	21.2806
				rs16905117	A	T	0.3196	0.0686	3.166e-06	-0.0476	0.0506	0.3474	21.6512
				rs17011024	A	G	-0.1149	0.0247	3.298e-06	0.0055	0.0301	0.8551	21.5856
				rs2250756	A	G	-0.0946	0.0213	9.092e-06	0.0102	0.0257	0.6926	19.6761
				rs2722578	T	G	0.1411	0.0304	3.38e-06	-0.0176	0.0368	0.6324	21.4894
				rs281083	A	G	-0.1634	0.0351	3.242e-06	-0.0443	0.0325	0.173	21.6176
				rs308097	A	G	0.3482	0.0747	3.156e-06	-0.0579	0.0777	0.4563	21.5681
				rs3784457	A	G	0.2165	0.0473	4.658e-06	0.0521	0.0749	0.4868	20.8983
				rs7145855	A	G	0.3181	0.0708	7.067e-06	-0.0718	0.0633	0.2566	20.1362
				rs9416100	T	C	0.5637	0.1265	8.401e-06	-0.0152	0.0386	0.6937	19.7111
		Lipid	eicosenoate (20:1n9 or 11)	rs11133892	A	G	0.0184	0.0039	2.127e-06	-0.0059	0.0274	0.8292	22.253
				rs1115214	A	G	0.0451	0.0102	9.611e-06	-0.0286	0.0352	0.4166	19.545
				rs12336893	T	G	0.0425	0.0095	7.111e-06	-0.0669	0.0637	0.2938	20.0084
				rs13417885	A	G	0.034	0.0073	3.411e-06	-0.0614	0.039	0.1149	21.6867
				rs1348656	T	C	-0.0246	0.0047	1.992e-07	0.0364	0.0319	0.2543	27.3877
				rs2017823	A	G	0.022	0.0049	6.371e-06	0.0029	0.0326	0.9299	20.1528
				rs2527641	A	G	-0.018	0.0039	4.942e-06	0.052	0.0275	0.05823	21.296
				rs2838532	T	G	0.018	0.004	7.834e-06	-0.0329	0.0321	0.3052	20.2445
				rs35350	A	G	0.0664	0.0137	1.228e-06	0.0249	0.1057	0.814	23.4843
				rs6465164	A	G	-0.0394	0.0086	5.063e-06	0.0885	0.037	0.01678	20.9654
				rs7260113	T	C	-0.0173	0.0039	9.494e-06	0.0212	0.0254	0.4047	19.6718
				rs7314742	T	G	-0.0187	0.0041	4.531e-06	0.0407	0.0283	0.1497	20.7968
				rs9906465	A	G	-0.0364	0.0074	8.973e-07	0.0981	0.0651	0.132	24.1892
			linolenate [alpha or gamma; (18:3n3 or 6)]	rs1034879	A	C	0.0765	0.0172	8.886e-06	-0.205	0.091	0.02426	19.7594
				rs13132193	A	T	0.0317	0.0068	3.543e-06	-0.0401	0.0404	0.3218	21.7075
				rs1348656	T	C	-0.019	0.0043	9.688e-06	0.0364	0.0319	0.2543	19.5187
				rs2242415	A	C	0.0162	0.0035	4.356e-06	-0.0285	0.0284	0.3165	21.4178
			1-arachidonoylglycerophosphoethanolamine*	rs10044369	T	C	0.0172	0.0034	3.263e-07	-0.0017	0.0308	0.9553	25.5847
				rs1010377	T	C	0.0119	0.0026	6.761e-06	-0.0106	0.0283	0.7086	20.9425
				rs10468017	T	C	0.0171	0.0027	1.287e-10	-0.009	0.028	0.7478	40.1002
				rs11048586	A	G	-0.0128	0.0027	1.854e-06	0.0348	0.0287	0.2254	22.4685
				rs11081670	T	C	0.0121	0.0026	3.701e-06	-0.0322	0.0291	0.2687	21.6524
				rs1161762	T	C	0.0123	0.0027	4.019e-06	0.0447	0.0277	0.1065	20.7474
				rs17031728	C	G	-0.0181	0.0034	7.677e-08	-0.0061	0.033	0.8527	28.3323
				rs17152841	T	C	-0.0119	0.0026	5.932e-06	0.0246	0.0372	0.5085	20.9425
				rs174578	A	T	-0.0354	0.0026	6.122e-42	0.0739	0.0253	0.003524	185.328
				rs1984049	A	C	0.0307	0.0068	5.329e-06	-0.0549	0.0334	0.0999	20.3594
				rs2033371	A	G	-0.0119	0.0027	7.886e-06	-0.0056	0.0324	0.8636	19.42
				rs2070895	A	G	0.0176	0.0033	1.284e-07	0.029	0.0269	0.282	28.4367
				rs2072583	A	G	0.0186	0.0042	8.706e-06	0.0083	0.0303	0.7837	19.6069
				rs2392820	A	G	0.0123	0.0027	3.862e-06	-0.0174	0.0279	0.5317	20.7474
				rs2504453	A	T	0.02	0.0043	3.35e-06	-0.0254	0.0338	0.4512	21.6274
				rs35544	A	G	0.0158	0.0034	4.259e-06	-0.0265	0.033	0.4228	21.5893
				rs381227	T	C	-0.0121	0.0027	6.304e-06	-0.0539	0.035	0.1242	20.0782
				rs39741	A	G	-0.0199	0.0043	4.514e-06	-0.0447	0.0634	0.4809	21.4117
				rs4149056	T	C	-0.0294	0.0034	2.664e-18	0.0079	0.0333	0.8129	74.7513
				rs4257232	A	G	0.012	0.0026	4.168e-06	-0.0002	0.0252	0.994	21.296
				rs4530945	T	C	-0.0117	0.0026	9.976e-06	-0.0116	0.036	0.747	20.2445
				rs6564097	T	C	0.0116	0.0026	9.667e-06	-0.0345	0.0264	0.1914	19.8999
				rs6722402	T	G	-0.0124	0.0027	2.994e-06	0.0252	0.0298	0.3987	21.0862
				rs7307046	A	G	0.0122	0.0026	2.329e-06	0.0019	0.028	0.9452	22.0118
				rs7599943	T	C	-0.012	0.0026	5.165e-06	-0.0146	0.0336	0.6638	21.296
				rs9624896	T	C	-0.0125	0.0027	2.402e-06	0.0128	0.0338	0.7042	21.4276
		Amino acid	glutaroyl carnitine	rs10003471	T	C	0.02	0.004	5.733e-07	-0.0702	0.0414	0.09014	24.991
				rs10241456	A	G	0.0117	0.0026	7.643e-06	0.0094	0.0252	0.7088	20.2444
				rs1059264	T	C	-0.0149	0.0027	5.57e-08	-0.0209	0.0286	0.4646	30.4457
				rs10895511	T	C	-0.0532	0.0114	2.896e-06	0.0045	0.0485	0.9268	21.7524
				rs10918734	A	T	0.0237	0.0052	6.015e-06	0.0559	0.0666	0.4013	20.7668
				rs11085835	T	C	0.0154	0.0027	1.043e-08	-0.0135	0.0581	0.816	32.5233
				rs11780215	A	G	0.0157	0.0034	3.669e-06	0.0095	0.0359	0.7925	21.3168
				rs12192135	A	G	-0.0121	0.0026	4.746e-06	0.0236	0.0285	0.408	21.6523
				rs12202023	T	C	-0.0137	0.0027	3.913e-07	-0.006	0.0314	0.8485	25.7391
				rs12521174	A	G	0.0267	0.006	7.27e-06	-0.1362	0.0457	0.002909	19.797
				rs12597880	T	G	0.0156	0.0026	3.775e-09	-0.0372	0.0432	0.3885	35.9901
				rs12621141	A	G	-0.0128	0.0026	9.232e-07	0.0431	0.0255	0.0917	24.23
				rs12625248	T	G	-0.0297	0.0066	7.158e-06	0.0121	0.0296	0.6818	20.2264
				rs12745456	T	C	0.0119	0.0027	7.322e-06	-0.0225	0.0269	0.4022	19.4199
				rs12927959	A	G	-0.0241	0.0027	7.1e-19	0.0425	0.0306	0.1651	79.6502
				rs13375749	T	C	0.0297	0.0027	2.797e-28	0.0444	0.038	0.2432	120.967
				rs1486945	T	G	-0.0118	0.0027	8.565e-06	-0.0047	0.0268	0.8602	19.0949
				rs1524307	T	C	0.025	0.0053	1.96e-06	-0.0257	0.0285	0.3684	22.224
				rs16837061	A	G	0.0119	0.0027	9.776e-06	-0.0259	0.0305	0.3964	19.4199
				rs17608635	A	G	-0.0134	0.0027	5.005e-07	0.0251	0.028	0.371	24.6242
				rs17641971	T	C	-0.0252	0.0026	3.352e-22	0.0464	0.0331	0.1615	93.9149
				rs1981524	T	C	0.016	0.0027	3.149e-09	-0.0553	0.0284	0.05181	35.1069
				rs2070630	C	G	-0.0138	0.0026	1.37e-07	-0.0241	0.029	0.4076	28.1638
				rs2291449	A	G	-0.0276	0.0043	1.436e-10	-0.0131	0.0447	0.7688	41.1871
				rs246234	C	G	-0.0199	0.0026	2.561e-14	0.0042	0.0275	0.8798	58.5652
				rs3809197	T	C	0.1072	0.021	3.248e-07	-0.0154	0.0659	0.8153	26.0283
				rs573812	T	C	0.0122	0.0027	6.124e-06	-0.021	0.0302	0.4873	20.4114
				rs683369	C	G	-0.0142	0.0027	1.067e-07	0.018	0.0328	0.5846	27.6522
				rs715	T	C	0.0215	0.0026	3.496e-16	0.0005	0.0293	0.9856	68.3613
				rs7633111	T	C	-0.0125	0.0026	1.927e-06	-0.0155	0.025	0.5353	23.1075
				rs8012	A	G	0.0374	0.0027	6.36e-45	0.0055	0.0284	0.8473	191.821
				rs8056893	A	C	-0.0302	0.0026	2.227e-30	0.0324	0.0322	0.3143	134.88
				rs807532	T	C	0.0202	0.0045	7.46e-06	0.0311	0.0323	0.3356	20.1446
				rs9573172	A	G	-0.0233	0.0053	9.487e-06	0.0397	0.038	0.2952	19.3215
		Lipid	tetradecanedioate	rs10505870	A	G	0.0245	0.0055	9.303e-06	-0.0162	0.0287	0.5722	19.8359
				rs12317268	A	G	-0.1008	0.0062	4.161e-60	-0.0203	0.0281	0.4684	264.231
				rs12485842	T	C	0.102	0.0224	5.396e-06	-0.0009	0.0394	0.9813	20.6721
				rs13221063	A	G	-0.0294	0.0064	4.776e-06	-0.0243	0.0333	0.465	21.095
				rs16967085	C	G	-0.0207	0.0046	6.343e-06	-0.028	0.0313	0.3705	20.2428
				rs17244095	A	C	-0.0439	0.0095	3.996e-06	-0.0499	0.0469	0.2875	21.3465
				rs17564907	A	G	-0.045	0.0097	3.968e-06	-0.062	0.0536	0.2478	21.5143
				rs17661642	C	G	-0.0441	0.0097	5.568e-06	0.0315	0.0729	0.6652	20.6623
				rs1988344	T	C	-0.0362	0.0081	7.946e-06	-0.0108	0.0472	0.8197	19.9661
				rs2127434	A	G	0.0284	0.0061	3.226e-06	0.026	0.0321	0.4182	21.6682
				rs2554887	A	T	0.0282	0.0053	1.294e-07	0.0253	0.03	0.3989	28.3004
				rs2566347	A	C	-0.0262	0.0056	2.444e-06	0.0241	0.0339	0.4768	21.8813
				rs4149032	T	C	-0.0521	0.0054	3.667e-22	-0.0072	0.0257	0.7782	93.0537
				rs4551320	T	G	0.0434	0.0093	2.881e-06	0.057	0.0388	0.1419	21.77
				rs4799429	T	C	-0.0213	0.0046	3.272e-06	-0.0018	0.0255	0.9431	21.4333
				rs6663731	A	T	0.0624	0.0081	1.385e-14	0.0406	0.0345	0.2386	59.326
				rs7023732	A	G	0.0369	0.0083	8.073e-06	0.0813	0.032	0.01104	19.758
				rs704622	T	C	-0.3467	0.0712	1.133e-06	-0.224	0.1783	0.209	23.6389
				rs7233515	A	G	-0.0211	0.0046	4.741e-06	0.0535	0.0251	0.03284	21.0327
				rs8192287	T	G	0.0522	0.0115	5.842e-06	-0.0384	0.0511	0.4526	20.5964
			chiro-inositol	rs12587408	A	C	-0.0888	0.0192	3.863e-06	-0.0016	0.0321	0.9593	21.3739
				rs1294383	A	G	-0.0843	0.019	9.468e-06	-0.0573	0.0363	0.1151	19.6702
				rs1560661	T	C	0.1129	0.0236	1.773e-06	0.0111	0.0252	0.6592	22.8678
				rs1582016	T	C	0.0681	0.0151	6.089e-06	0.0165	0.029	0.5704	20.3236
				rs17180851	A	T	0.0837	0.0186	6.755e-06	0.0273	0.03	0.3626	20.2342
				rs2707795	T	G	-0.3579	0.0788	5.635e-06	-0.0695	0.0431	0.1072	20.5342
				rs328637	A	G	-0.0864	0.0173	6.127e-07	0.0412	0.0447	0.3558	24.9227
				rs3908007	A	G	-0.1406	0.0318	9.568e-06	-0.0032	0.0271	0.9069	19.4592
				rs4331456	T	C	-0.1664	0.0366	5.52e-06	0.0285	0.0282	0.3119	20.5756
				rs4453613	T	C	0.06	0.0133	6.831e-06	0.0461	0.0296	0.119	20.3357
				rs4761693	T	C	0.0643	0.0131	9.645e-07	-0.0093	0.025	0.7093	24.0735
				rs6050798	T	C	-0.0655	0.0132	7.027e-07	-0.0421	0.0248	0.0904	24.6034
				rs7797103	T	C	-0.159	0.0334	1.935e-06	-0.036	0.0278	0.1952	22.5584
Subarachnoid hemorrhage	FinnGen R9		deoxycholate	rs11159894	T	C	0.032	0.0067	1.769e-06	-0.00106367	0.025834	0.967158	22.8021
				rs12405017	T	C	-0.1891	0.0426	9.175e-06	-0.209214	0.130478	0.108836	19.6772
				rs17131011	A	G	-0.0781	0.0174	6.882e-06	-0.12143	0.0529677	0.0218746	20.1385
				rs17175231	A	G	0.0593	0.0125	1.986e-06	0.0282392	0.0438329	0.519416	22.4964
				rs17641342	C	G	0.0725	0.0159	5.262e-06	0.0545613	0.0364193	0.134096	20.7626
				rs2002212	A	G	-0.0691	0.0155	7.817e-06	0.0285607	0.0436908	0.513306	19.8663
				rs2140798	T	C	-0.0519	0.0117	8.8e-06	-0.0526807	0.0424183	0.214261	19.6692
				rs2391088	A	G	-0.0341	0.0073	2.923e-06	0.0318479	0.0291515	0.274615	21.8116
				rs3752241	C	G	0.0574	0.0126	5.523e-06	0.0126406	0.0338803	0.709078	20.7447
				rs4244808	T	G	0.0305	0.0068	8.3e-06	0.00750876	0.0251282	0.765079	20.1097
				rs4579412	A	C	-0.0414	0.0091	4.771e-06	0.00530553	0.0311622	0.864809	20.6891
				rs696155	A	G	-0.0412	0.0088	2.921e-06	-0.0175112	0.0322622	0.587282	21.9105
				rs7262824	T	C	0.0357	0.008	8.697e-06	0.0733835	0.0298763	0.0140398	19.9058
				rs7269193	A	G	-0.0528	0.0116	5.034e-06	-0.0360251	0.0415564	0.385999	20.7098
				rs7427777	A	C	0.1291	0.0286	6.361e-06	0.00341188	0.0512751	0.946947	20.3479
				rs8192870	T	G	-0.0365	0.0067	3.985e-08	-0.000151503	0.0254641	0.995253	29.6661
				rs9851393	A	G	0.0297	0.0066	7.383e-06	-0.0168674	0.0250389	0.500537	20.2418
		Cofactors and vitamins	pantothenate	rs10919047	A	C	0.0176	0.0035	6.751e-07	0.0183732	0.0431154	0.670006	25.2795
				rs11719633	A	G	-0.0206	0.0044	3.012e-06	0.00429742	0.0520837	0.934241	21.9133
				rs12544560	A	G	0.0164	0.0035	3.318e-06	-0.00396452	0.0431542	0.926802	21.9498
				rs13212846	A	C	-0.0241	0.0052	2.882e-06	-0.0150853	0.0637033	0.812808	21.4737
				rs1350858	A	C	0.0152	0.0034	8.213e-06	0.000218327	0.0361573	0.995182	19.9806
				rs1395	A	G	0.0172	0.0027	8.138e-11	0.00693445	0.0273929	0.800154	40.5703
				rs17049936	T	C	-0.0187	0.0042	9.584e-06	-0.0168669	0.0331961	0.611384	19.8182
				rs17082600	T	C	0.0476	0.0094	4.082e-07	-0.145062	0.148756	0.32948	25.6352
				rs17751805	A	G	0.0628	0.0135	3.399e-06	-0.0401354	0.0623279	0.519615	21.6135
				rs1975271	T	C	0.0116	0.0026	8.682e-06	0.04295	0.0252811	0.0893367	19.8998
				rs2173615	T	G	0.0125	0.0026	1.693e-06	0.0513765	0.0255348	0.0442171	23.1074
				rs2526477	A	G	-0.012	0.0026	2.988e-06	0.0397555	0.0249561	0.111156	21.2958
				rs2967437	A	G	-0.0126	0.0027	1.879e-06	-0.0264214	0.0271945	0.331264	21.7717
				rs3949865	C	G	-0.0115	0.0026	9.491e-06	-0.0273383	0.0259563	0.292228	19.5581
				rs4269521	A	G	0.0168	0.0034	1.034e-06	0.0368068	0.033351	0.269758	24.4084
				rs4746017	A	C	-0.0122	0.0027	5.098e-06	-0.00220949	0.0293111	0.939912	20.4113
				rs6034318	A	G	0.1083	0.0236	4.518e-06	0.14236	0.0748637	0.0572242	21.0332
				rs6078500	T	C	-0.0118	0.0026	4.468e-06	-0.0361068	0.0249291	0.14751	20.5919
				rs6774965	A	G	-0.0163	0.0035	3.16e-06	0.0395601	0.0335061	0.237728	21.6829
				rs6848070	A	G	-0.0117	0.0027	9.911e-06	-0.0209682	0.025008	0.401771	18.7725
				rs7009776	T	C	-0.0268	0.006	7.116e-06	-0.00643446	0.0263166	0.806842	19.9269
				rs7458704	T	G	-0.0544	0.0109	5.6e-07	-0.0930591	0.0639943	0.145898	24.9014
				rs7574257	T	C	0.0118	0.0026	7.764e-06	0.0147114	0.0259604	0.570928	20.5919
				rs8065435	A	G	-0.0128	0.0028	5.034e-06	0.036723	0.0255297	0.150307	20.8921
				rs9365106	A	G	-0.0117	0.0026	8.055e-06	0.00943119	0.0253247	0.709588	20.2443
		Lipid	choline	rs10194073	A	C	-0.007	0.0015	6.329e-06	-0.00240106	0.0295395	0.935217	21.7718
				rs11058334	A	G	-0.0217	0.0047	4.263e-06	0.130005	0.0691398	0.0600648	21.3111
				rs11656215	T	C	-0.0079	0.0015	7.478e-08	0.0503987	0.0249653	0.0435131	27.7302
				rs11930490	A	G	-0.0076	0.0016	1.523e-06	0.0420065	0.0324256	0.195156	22.5563
				rs12039115	T	C	-0.0088	0.0017	1.93e-07	0.00986151	0.044118	0.823126	26.7885
				rs12105001	A	G	-0.0131	0.0029	7.549e-06	-0.0655555	0.049363	0.184169	20.3999
				rs1417497	C	G	-0.0106	0.0023	5.352e-06	0.0791602	0.054476	0.14619	21.2343
				rs17497383	T	G	0.0157	0.0034	5.336e-06	-0.106384	0.0591645	0.0721606	21.3168
				rs17642749	T	G	-0.0165	0.0035	2.678e-06	0.00488484	0.0614852	0.936677	22.2184
				rs2080224	A	G	-0.0112	0.0024	1.973e-06	0.0739787	0.0450984	0.100925	21.7718
				rs2297615	A	T	0.007	0.0016	8.168e-06	0.0034091	0.0293685	0.907589	19.1354
				rs2824226	A	G	0.0074	0.0016	3.187e-06	-0.0233642	0.0311267	0.452883	21.3848
				rs3786284	A	G	0.0077	0.0016	2.042e-06	-0.046	0.0336855	0.172074	23.1538
				rs4293599	C	G	0.0071	0.0016	5.929e-06	-0.0455334	0.0287903	0.113753	19.686
				rs4487482	A	G	0.0081	0.0015	1.818e-07	0.00357541	0.0309243	0.907955	29.152
				rs4538138	T	G	0.0071	0.0016	6.085e-06	0.0250955	0.0295818	0.396248	19.686
				rs4784175	A	T	-0.0091	0.002	8.644e-06	0.00579129	0.0368874	0.875245	20.6968
				rs715	T	C	0.008	0.0015	9.11e-08	0.056594	0.0268652	0.0351528	28.4367
				rs7215931	A	G	0.0079	0.0016	1.286e-06	0.00883258	0.0302677	0.770428	24.3722
				rs7687295	A	G	0.0211	0.0046	4.321e-06	-0.144771	0.0510623	0.00457994	21.0344
				rs8003323	C	G	0.031	0.007	9.486e-06	-0.0101549	0.100507	0.919521	19.6052
				rs8033100	T	C	-0.0083	0.0016	4.939e-07	0.043274	0.0382194	0.257528	26.9028
				rs9321388	A	G	-0.0072	0.0016	7.577e-06	0.0146162	0.0323991	0.651897	20.2445
				rs9663814	A	G	0.0069	0.0014	1.097e-06	0.0210948	0.0260093	0.417338	24.2842
		Amino acid	2-hydroxyisobutyrate	rs10153390	T	G	-0.0114	0.0025	6.587e-06	-0.032016	0.0249084	0.198671	20.7869
				rs10221174	T	C	0.0163	0.0035	2.323e-06	0.0614953	0.0316266	0.0518454	21.682
				rs10795164	T	C	-0.0233	0.005	3.505e-06	0.0562082	0.0672089	0.402974	21.7086
				rs11160112	T	C	-0.0146	0.0026	2.337e-08	-0.0254499	0.0275953	0.356396	31.5223
				rs1159893	A	T	0.016	0.0035	3.545e-06	0.0210801	0.0414767	0.611287	20.8912
				rs11635023	A	G	-0.0152	0.0028	4.248e-08	-0.0284256	0.0249689	0.254936	29.4599
				rs1277442	A	C	0.0119	0.0026	3.205e-06	0.0358227	0.0269933	0.184476	20.9414
				rs1457613	A	C	0.0167	0.0034	1.225e-06	-0.0128811	0.0418529	0.758258	24.1176
				rs2054299	A	G	-0.0114	0.0025	6.3e-06	0.0276828	0.0273619	0.311668	20.7869
				rs2278441	T	G	0.0115	0.0025	5.677e-06	-0.0162944	0.0262038	0.534053	21.1532
				rs4433392	T	C	0.0117	0.0026	5.097e-06	0.0286718	0.0259531	0.269266	20.2434
				rs4631845	A	G	0.0213	0.0043	9.872e-07	0.0497141	0.0399143	0.212941	24.5291
				rs493519	T	C	-0.0358	0.0041	1.324e-18	-0.0294031	0.0323642	0.363611	76.218
				rs6470588	A	C	-0.0125	0.0026	1.339e-06	-0.00430135	0.0250926	0.863894	23.1064
				rs674635	T	C	0.0275	0.006	3.96e-06	0.0821997	0.075949	0.279119	21.0001
				rs6860069	T	C	0.0115	0.0026	7.73e-06	-0.066543	0.027218	0.0144924	19.5573
				rs7377975	A	G	0.018	0.004	6.795e-06	-0.0103278	0.0288216	0.720092	20.2411
				rs7934036	T	G	0.0125	0.0025	9.756e-07	0.0422494	0.0251262	0.092668	24.9919
				rs967725	A	T	-0.0372	0.0082	6.146e-06	-0.231679	0.174963	0.185449	20.5739
		Peptide	gamma-glutamylvaline	rs1083801	A	G	-0.0139	0.0024	8.781e-09	-0.0225398	0.0303175	0.457203	33.5342
				rs12046664	A	G	0.0142	0.0032	7.69e-06	0.0814713	0.0353306	0.0211125	19.686
				rs12604647	A	C	-0.0112	0.0025	6.052e-06	0.0155814	0.0308964	0.614042	20.0649
				rs16885487	A	G	-0.0355	0.0079	7.481e-06	0.0569089	0.0734685	0.438575	20.1876
				rs17768548	T	C	-0.014	0.0031	8.326e-06	-0.0191038	0.0327487	0.559662	20.3898
				rs2164397	C	G	-0.0124	0.0025	8.734e-07	-0.0210611	0.0273862	0.44187	24.5949
				rs3780970	T	C	0.0113	0.0025	3.762e-06	-0.00357507	0.0309599	0.908069	20.4248
				rs4661470	T	G	-0.0152	0.0033	5.437e-06	-0.00449401	0.0276199	0.870748	21.21
				rs6094988	C	G	0.0116	0.0025	4.46e-06	0.0283882	0.0279547	0.309863	21.5237
				rs708891	T	C	-0.0152	0.0033	3.796e-06	-0.0238543	0.0449867	0.595938	21.21
				rs715	T	C	0.0142	0.0029	1.07e-06	0.056594	0.0268652	0.0351528	23.9697
				rs7271447	A	G	-0.0107	0.0024	6.668e-06	0.0056195	0.0268758	0.834377	19.8713
				rs756506	T	C	-0.0202	0.0042	1.964e-06	-0.0305202	0.0250006	0.22217	23.105
				rs878947	A	G	-0.0115	0.0025	5.337e-06	0.0230278	0.0274577	0.401657	21.1542
				rs9894902	A	G	0.0119	0.0025	2.351e-06	0.0451408	0.0330766	0.172336	22.6514
			gamma-glutamylmethionine*	rs10732795	T	C	-0.025	0.0056	7.341e-06	-0.00791397	0.0394504	0.841007	19.9118
				rs17165467	T	C	0.0358	0.0072	7.829e-07	0.0396655	0.0279234	0.155458	24.6871
				rs2416328	T	C	0.02	0.0044	6.345e-06	0.00207514	0.0306694	0.946055	20.6425
				rs2642911	T	G	0.0178	0.0039	4.53e-06	0.0197858	0.0254051	0.436091	20.8122
				rs4416818	A	G	0.0213	0.0046	2.785e-06	-0.00156711	0.027725	0.954925	21.4215
				rs6903432	C	G	-0.069	0.0147	2.77e-06	-0.0491994	0.127689	0.700011	22.0126
				rs7083972	A	T	-0.0292	0.0057	3.629e-07	-0.0352908	0.0308611	0.252816	26.2051
				rs8011328	A	G	0.1081	0.024	6.587e-06	0.236057	0.0807082	0.00344651	20.2581
		Lipid	1-eicosadienoylglycerophosphocholine*	rs10072514	C	G	0.0218	0.0048	5.043e-06	0.0203055	0.0315945	0.520424	20.6204
				rs10884473	A	G	-0.0298	0.0067	9.114e-06	-0.0162872	0.0339103	0.631014	19.7765
				rs12210045	A	G	-0.0171	0.0036	2.126e-06	-0.0229638	0.0258052	0.373526	22.5556
				rs13098081	C	G	0.0291	0.0065	6.864e-06	0.0468722	0.0334988	0.161747	20.0367
				rs1535	A	G	-0.0203	0.0035	6.146e-09	-0.036339	0.0252578	0.150229	33.6297
				rs247197	T	C	-0.019	0.004	2.034e-06	0.0186762	0.0251328	0.457421	22.5532
				rs249619	T	C	-0.0325	0.0069	2.614e-06	-0.0611718	0.0252562	0.0154333	22.1584
				rs4256853	T	C	-0.1412	0.0319	9.577e-06	-0.249687	0.163855	0.127553	19.5685
				rs432642	A	T	-0.0237	0.0052	4.092e-06	0.0312546	0.0350764	0.372906	20.7662
				rs6034091	A	G	0.1302	0.0288	6.136e-06	-0.12076	0.325485	0.710626	20.413
				rs6426630	A	G	-0.0885	0.0195	5.366e-06	-0.0961759	0.0586314	0.100933	20.5725
				rs6593732	T	C	-0.0164	0.0034	1.629e-06	-0.0474138	0.0249602	0.0574884	23.2593
				rs8104825	A	G	0.0153	0.0034	7.285e-06	0.0309893	0.0250776	0.216557	20.2438
			1-heptadecanoylglycerophosphocholine	rs10019315	T	C	0.0173	0.0039	7.26e-06	0.040129	0.025089	0.109717	19.6716
				rs10849438	T	G	0.0287	0.0065	9.679e-06	0.0280912	0.0360954	0.436423	19.49
				rs12100883	T	C	-0.0266	0.006	9.11e-06	0.0187934	0.0471773	0.690367	19.6488
				rs12201199	A	T	-0.0391	0.0079	7.651e-07	0.0309529	0.0520838	0.552319	24.4892
				rs3824359	T	C	0.0241	0.0054	8.735e-06	-0.0123806	0.0452674	0.784469	19.9123
				rs6530980	T	C	0.0491	0.0107	4.019e-06	0.155736	0.0677085	0.0214427	21.0509
				rs6573597	A	G	-0.0327	0.0072	6.327e-06	-0.0657477	0.0405028	0.104528	20.6208
				rs6833678	T	C	-0.018	0.0039	3.501e-06	-0.00865474	0.0277637	0.755247	21.2957
				rs7727774	A	G	0.0267	0.0059	6.379e-06	0.0242235	0.025024	0.33304	20.4558
				rs8081778	T	C	0.0259	0.0052	7.059e-07	0.0777946	0.0393518	0.0480529	24.801
			1-oleoylglycerophosphocholine	rs10019315	T	C	0.0121	0.0026	2.99e-06	0.040129	0.025089	0.109717	21.6524
				rs10465080	A	T	-0.0121	0.0026	4.693e-06	-0.0362458	0.0298637	0.224859	21.6524
				rs12605650	T	C	0.012	0.0026	5.134e-06	0.00992376	0.026308	0.706013	21.296
				rs1366823	A	G	0.0118	0.0026	6.939e-06	0.0167149	0.0254872	0.511942	20.592
				rs1405992	A	C	0.0263	0.0059	7.895e-06	0.0447	0.0443698	0.313723	19.865
				rs16968711	A	G	0.0205	0.0041	4.645e-07	0.0799084	0.0302278	0.00820427	24.9932
				rs17089560	T	C	0.0468	0.0092	3.393e-07	0.0133175	0.0517677	0.796982	25.8701
				rs303610	A	T	-0.0117	0.0026	8.877e-06	-0.0517897	0.0268531	0.0537774	20.2445
				rs4736583	A	C	-0.012	0.0026	4.893e-06	-0.0354665	0.0249997	0.155994	21.296
				rs476092	A	C	0.012	0.0026	5.088e-06	-0.029616	0.0261716	0.257799	21.296
				rs4817185	C	G	0.0373	0.0084	7.784e-06	0.0172851	0.0379953	0.649163	19.6955
				rs6061764	A	G	-0.014	0.003	3.061e-06	-0.00198649	0.0264471	0.940126	21.77
				rs6977605	A	C	-0.0242	0.005	1.674e-06	-0.0483757	0.0410519	0.238636	23.4192
				rs9489697	T	C	0.0116	0.0026	8.364e-06	-0.0245378	0.0255365	0.336606	19.8999
				rs969948	T	C	-0.0117	0.0026	5.744e-06	-0.0200293	0.0251148	0.425154	20.2445
			1-arachidonoylglycerophosphoinositol*	rs10829734	C	G	0.016	0.0035	4.901e-06	-0.0366	0.0402715	0.363439	20.8923
				rs11163340	A	G	0.0118	0.0026	5.791e-06	-0.00718336	0.026955	0.789858	20.592
				rs12613874	A	G	0.0125	0.0027	2.783e-06	-0.0215934	0.0283566	0.446362	21.4276
				rs17064388	A	G	-0.0195	0.0042	4.414e-06	-0.0218611	0.0372406	0.557188	21.5503
				rs17315876	A	G	0.0118	0.0026	5.545e-06	0.0495384	0.0253485	0.0506664	20.592
				rs174578	A	T	-0.0266	0.0026	3.019e-24	0.0342168	0.0252437	0.175271	104.64
				rs1871395	A	G	-0.0395	0.0034	3.66e-31	0.0391333	0.0276062	0.156321	134.933
				rs4148998	A	G	-0.019	0.004	2.034e-06	0.040596	0.0320203	0.204861	22.5544
				rs4521036	A	G	0.0171	0.0035	1.326e-06	-0.00700419	0.0384875	0.855594	23.8637
				rs4943187	C	G	0.0343	0.0077	7.835e-06	-0.00318785	0.0538137	0.952762	19.8376
				rs4973862	T	C	-0.0119	0.0026	5.915e-06	-0.0296165	0.0261932	0.258184	20.9425
				rs6973089	A	T	0.0408	0.0091	7.636e-06	-0.105343	0.0397934	0.00811521	20.0791
				rs7267516	T	C	-0.012	0.0026	2.597e-06	0.0159487	0.0253874	0.529866	21.296
				rs7303969	T	C	-0.0171	0.0036	2.635e-06	0.0518857	0.0299874	0.0835853	22.5564
				rs7903596	A	G	-0.1278	0.0285	7.087e-06	0.0532979	0.247213	0.829304	20.0853
				rs8736	T	C	-0.0227	0.0026	8.449e-18	0.0248548	0.0256085	0.331764	76.2056
				rs9326061	C	G	-0.0188	0.0034	4.393e-08	0.0146738	0.0411631	0.721481	30.5661
				rs9997	T	C	0.012	0.0026	3.886e-06	0.00792125	0.0255371	0.75642	21.296
		Amino acid	2-methylbutyroylcarnitine	rs10139470	T	G	-0.0156	0.0032	1.469e-06	0.000423082	0.0277172	0.987821	23.7588
				rs10484836	T	C	0.0208	0.0044	2.984e-06	0.0198998	0.0641225	0.756302	22.3407
				rs10866705	A	C	-0.0133	0.0026	3.465e-07	0.0729912	0.0262847	0.00548719	26.1597
				rs10896604	A	G	0.0162	0.0037	8.903e-06	-0.0224737	0.0449073	0.61676	19.1647
				rs11006251	T	C	0.0129	0.0027	1.548e-06	-0.0656093	0.0339004	0.0529468	22.8206
				rs11057695	T	C	0.0291	0.0062	2.792e-06	-0.10023	0.0417119	0.0162652	22.0231
				rs11639506	A	G	-0.034	0.0075	5.69e-06	0.0488882	0.075497	0.517274	20.5452
				rs12477840	T	C	0.0122	0.0027	5.885e-06	-0.0416091	0.0298449	0.163264	20.4112
				rs12929328	C	G	-0.0206	0.0046	8.892e-06	0.0189862	0.0320419	0.553488	20.0491
				rs17098575	A	C	-0.027	0.0056	1.535e-06	0.0402599	0.0417392	0.334767	23.2395
				rs17145256	A	G	0.0312	0.0069	6.584e-06	-0.0538124	0.0750161	0.473161	20.4403
				rs1838932	T	C	-0.0128	0.0026	5.073e-07	-0.0194239	0.0256545	0.448969	24.2298
				rs2367533	T	C	0.0263	0.0059	8.005e-06	0.0420605	0.0462331	0.362955	19.8648
				rs2410833	T	C	-0.0237	0.0053	8.265e-06	0.0617343	0.0512581	0.228443	19.9904
				rs2552122	A	C	0.0115	0.0026	6.286e-06	-0.0252342	0.02947	0.391849	19.558
				rs4626843	A	G	0.0292	0.0065	7.394e-06	0.0151349	0.0597918	0.80017	20.1751
				rs4648860	T	C	0.0124	0.0027	4.718e-06	0.0082327	0.0331086	0.803626	21.0859
				rs4719207	T	C	-0.014	0.003	3.061e-06	-0.00548732	0.028687	0.848305	21.7696
				rs4730501	A	G	-0.0121	0.0026	4.184e-06	0.0335491	0.028565	0.240202	21.6521
				rs662138	C	G	0.0187	0.0034	3.648e-08	0.0216026	0.0352882	0.540421	30.2414
				rs6764615	C	G	0.0159	0.0033	2.168e-06	0.0291094	0.0385106	0.44972	23.2082
				rs715	T	C	0.0123	0.0026	2.403e-06	0.056594	0.0268652	0.0351528	22.3738
				rs7946997	T	C	-0.0123	0.0026	2.971e-06	0.062719	0.0312589	0.0448105	22.3738
				rs9492253	A	G	-0.0119	0.0027	8.622e-06	0.048712	0.0307476	0.113136	19.4197
				rs9642829	A	G	-0.0346	0.0075	3.612e-06	-0.384979	0.213501	0.0713608	21.2768
	FinnGen R7	Lipid	carnitine	rs10111368	A	G	-0.0041	0.0009	4.982e-06	0.000849184	0.0323538	0.97906	20.7474
				rs10130689	T	C	-0.0075	0.0017	4.991e-06	0.0213464	0.0420893	0.612036	19.4584
				rs10136635	A	G	0.0041	0.0009	6e-06	-0.0193971	0.0323966	0.549347	20.7474
				rs10239136	T	C	0.0044	0.0009	1.492e-06	0.0247572	0.0328688	0.451324	23.8947
				rs10275028	T	C	0.0046	0.0009	4.9e-07	0.0196398	0.0350338	0.575073	26.1163
				rs1028981	A	G	-0.005	0.001	5.733e-07	-0.00120231	0.0334261	0.971307	24.9911
				rs10481187	T	G	0.0045	0.0009	9.685e-07	-0.0458049	0.0333654	0.169806	24.9932
				rs10489008	A	C	0.0045	0.0009	4.62e-07	-0.0461884	0.0321924	0.151356	24.9932
				rs10784558	T	C	-0.0048	0.0009	1.062e-07	-0.00433538	0.0334297	0.896815	28.4367
				rs10789970	T	C	-0.0041	0.0009	6.632e-06	-0.00317847	0.0324706	0.922022	20.7474
				rs10802528	T	G	-0.0047	0.0009	1.954e-07	0.0187098	0.0321896	0.56108	27.2642
				rs10818924	T	C	-0.0045	0.0009	6.077e-07	0.0523189	0.035161	0.136757	24.9932
				rs10820588	T	G	0.0048	0.0009	1.636e-07	0.00834546	0.0322996	0.796116	28.4367
				rs10869018	T	C	-0.0041	0.0009	5.196e-06	-0.0268341	0.0322243	0.404998	20.7474
				rs10875102	A	G	-0.0042	0.0009	4.633e-06	0.0653031	0.0334966	0.0512307	21.7719
				rs10920115	T	G	0.0044	0.0009	1.638e-06	-0.00156724	0.0328453	0.961943	23.8947
				rs11085752	A	C	-0.004	0.0009	9.537e-06	-0.0185678	0.0331234	0.575094	19.7477
				rs11085914	T	G	-0.0042	0.0009	2.878e-06	0.0147883	0.0323084	0.64715	21.7719
				rs1109773	C	G	0.004	0.0009	9.026e-06	0.0457599	0.0329162	0.16447	19.7477
				rs1114130	T	C	-0.0042	0.0009	4.284e-06	-0.0377361	0.0331551	0.255051	21.7719
				rs11183620	A	G	0.005	0.0009	3.003e-08	-0.0156519	0.0339265	0.644551	30.8558
				rs11223211	A	G	0.0047	0.0009	1.712e-07	0.0461133	0.0323508	0.154037	27.2642
				rs1144963	T	C	-0.0046	0.0009	2.481e-07	-0.0243032	0.0323717	0.4528	26.1163
				rs1155457	T	C	0.0041	0.0009	5.674e-06	-0.0297943	0.0322605	0.355719	20.7474
				rs11589858	T	G	-0.0041	0.0009	5.262e-06	0.0518929	0.0327596	0.113182	20.7474
				rs11601438	A	G	-0.0042	0.0009	2.887e-06	0.0166114	0.0328832	0.613444	21.7719
				rs11620955	A	G	-0.0051	0.0009	1.632e-08	0.0602723	0.0326652	0.0650145	32.1024
				rs11620973	A	G	-0.0051	0.0009	2.346e-08	-0.00936378	0.0341364	0.78385	32.1024
				rs11630130	A	G	0.0092	0.002	5.781e-06	-0.00298111	0.045742	0.948037	21.1542
				rs11707952	A	G	-0.0046	0.0009	3.932e-07	0.0481369	0.0329916	0.144547	26.1163
				rs11915024	T	G	-0.0044	0.0009	9.59e-07	-0.0489071	0.0323034	0.130028	23.8947
				rs11930385	T	C	-0.0043	0.0009	2.054e-06	-0.060041	0.0331808	0.070372	22.8209
				rs11942631	A	C	-0.0182	0.004	5.552e-06	0.00610129	0.0891432	0.945432	20.6969
				rs12197879	T	C	-0.0044	0.0009	1.232e-06	0.00943627	0.0329896	0.774849	23.8947
				rs12201109	A	G	-0.0045	0.0009	1.141e-06	-0.0276062	0.0325967	0.39705	24.9932
				rs12215339	T	C	0.0321	0.0072	7.504e-06	-0.0950678	0.134656	0.480184	19.8541
				rs12245254	T	C	0.0043	0.0009	1.916e-06	-0.0490177	0.0333999	0.142213	22.8209
				rs12246131	A	T	0.008	0.0015	2.408e-07	-0.0622169	0.0357185	0.0815324	28.4367
				rs1225019	A	G	-0.0043	0.0009	1.588e-06	0.0202639	0.0338555	0.549479	22.8209
				rs12356193	A	G	0.0274	0.0016	3.686e-63	-0.0751778	0.0549072	0.170943	293.186
				rs12417365	T	C	-0.004	0.0009	7.824e-06	-0.0257509	0.0322977	0.425278	19.7477
				rs1246267	A	G	0.0045	0.0009	1.087e-06	-0.02502	0.032296	0.438512	24.9932
				rs12484	T	C	-0.005	0.001	5.733e-07	0.00988252	0.0325986	0.76177	24.9911
				rs1250070	A	G	-0.0042	0.0009	8.555e-06	0.00236323	0.033247	0.943333	21.7719
				rs12503744	A	C	-0.0336	0.0073	4.821e-06	0.0648403	0.0504304	0.198535	21.1611
				rs12510909	T	C	-0.0043	0.0009	1.836e-06	0.0159621	0.0321851	0.619933	22.8209
				rs12607576	T	C	-0.004	0.0009	6.667e-06	-0.0118933	0.0321929	0.711802	19.7477
				rs12627165	A	G	0.0044	0.0009	3.456e-06	-0.0587914	0.0344721	0.0881049	23.8947
				rs12709393	T	G	0.0053	0.0009	6.408e-09	-0.0168619	0.0332102	0.61164	34.6696
				rs12938026	T	C	0.0046	0.0009	2.769e-07	0.00935314	0.0362315	0.796292	26.1163
				rs12980652	A	T	-0.0145	0.0033	9.45e-06	-0.157864	0.136274	0.24669	19.3014
				rs13162168	A	G	-0.0041	0.0009	6.37e-06	-0.0588899	0.0337697	0.081182	20.7474
				rs1317661	A	G	0.0043	0.0009	1.864e-06	0.0371987	0.032238	0.24855	22.8209
				rs13182512	A	T	-0.005	0.0009	3.363e-08	-0.0221418	0.0327962	0.499591	30.8558
				rs131919	T	C	-0.0046	0.0009	9.01e-07	0.0161978	0.0339559	0.633344	26.1163
				rs13231650	T	C	0.0041	0.0009	4.778e-06	-0.047521	0.032979	0.149599	20.7474
				rs13284789	T	C	0.0079	0.0018	9.193e-06	0.029355	0.0368637	0.425851	19.2571
				rs1368388	A	G	-0.0041	0.0009	4.618e-06	0.0690349	0.0329284	0.0360363	20.7474
				rs140572	A	C	0.0047	0.0009	2.185e-07	-0.0849418	0.032085	0.00811129	27.2642
				rs1424937	A	G	0.0042	0.0009	2.316e-06	-0.0651653	0.0321675	0.0427848	21.7719
				rs1430435	T	C	0.0044	0.0009	1.259e-06	-0.00858771	0.0324242	0.791121	23.8947
				rs1446555	A	C	0.008	0.0017	3.212e-06	0.0830736	0.0649148	0.200639	22.1393
				rs1466788	A	G	-0.0074	0.0009	3.053e-16	-0.0226906	0.0336236	0.499777	67.5865
				rs1479614	A	G	-0.0048	0.0009	9.928e-08	0.0327151	0.0330097	0.321649	28.4367
				rs1482567	T	C	0.004	0.0009	9.301e-06	0.0229097	0.0351147	0.514128	19.7477
				rs1507101	A	G	0.004	0.0009	9.625e-06	-0.0358737	0.0322872	0.266534	19.7477
				rs1509657	T	C	0.0041	0.0009	6.282e-06	0.00462063	0.0323362	0.886374	20.7474
				rs1537385	T	G	0.0317	0.0065	1.188e-06	-0.0833093	0.079166	0.292645	23.7573
				rs1544412	T	C	-0.0043	0.0009	2.679e-06	-0.015894	0.0326215	0.626098	22.8209
				rs1544811	A	G	0.004	0.0009	8.988e-06	-0.0108113	0.0325247	0.739587	19.7477
				rs1610649	T	C	-0.0049	0.0009	7.915e-08	-0.0143997	0.0366573	0.694452	29.6339
				rs17065231	T	C	-0.0092	0.0017	7.164e-08	-0.0259445	0.0531278	0.625307	29.2792
				rs17370344	A	C	-0.0047	0.0009	1.659e-07	-0.0566402	0.0347091	0.102711	27.2642
				rs1760903	A	G	-0.0045	0.0009	1.005e-06	-0.0154717	0.0326394	0.635486	24.9932
				rs1769463	A	G	-0.0042	0.0009	7.399e-06	0.00829963	0.0330993	0.802008	21.7719
				rs1866570	C	G	-0.004	0.0009	7.756e-06	-0.00566845	0.0334506	0.865437	19.7477
				rs1925611	A	G	-0.0048	0.0009	2.003e-07	0.0373981	0.0328865	0.25546	28.4367
				rs1929425	T	C	0.0043	0.0009	2.077e-06	0.0653078	0.0323191	0.0433092	22.8209
				rs1936602	T	C	0.0043	0.0009	2.527e-06	-0.0515879	0.0330662	0.118727	22.8209
				rs1981138	T	G	0.0046	0.0009	3.314e-07	-0.0645398	0.0323375	0.0459536	26.1163
				rs2000364	T	G	0.0041	0.0009	5.716e-06	-0.0010866	0.0322194	0.973096	20.7474
				rs2068985	C	G	-0.0041	0.0009	6.76e-06	-0.05223	0.0330807	0.114366	20.7474
				rs2114713	T	G	-0.005	0.0009	2.665e-08	-0.02244	0.0323903	0.488435	30.8558
				rs2130882	T	C	0.0044	0.0009	1.108e-06	0.00265802	0.032507	0.934832	23.8947
				rs2133813	T	C	0.0041	0.0009	9.469e-06	0.0059595	0.0322789	0.853523	20.7474
				rs2164183	T	G	-0.004	0.0009	9.795e-06	0.0589018	0.0324614	0.0695985	19.7477
				rs2170082	A	G	-0.0047	0.0009	2.159e-07	-0.0477797	0.0325247	0.141825	27.2642
				rs220168	A	G	-0.004	0.0009	9.329e-06	-0.00801105	0.0325435	0.805555	19.7477
				rs2225978	A	C	-0.004	0.0009	9.076e-06	0.0176098	0.0324915	0.587832	19.7477
				rs2279014	T	C	-0.005	0.0009	4.863e-08	0.000777147	0.034292	0.981919	30.8558
				rs2286460	A	G	-0.0045	0.0009	8.359e-07	-0.00629275	0.0322455	0.845275	24.9932
				rs2292871	A	G	0.0045	0.0009	7.677e-07	0.0279346	0.0343893	0.416616	24.9932
				rs2309339	C	G	0.0041	0.0009	7.055e-06	-0.0865104	0.036622	0.0181644	20.7474
				rs2327855	A	C	0.004	0.0009	9.553e-06	-0.0205932	0.0326701	0.528474	19.7477
				rs2362839	A	G	-0.0041	0.0009	5.149e-06	0.0159601	0.0326602	0.625075	20.7474
				rs238340	A	C	-0.0042	0.0009	4.759e-06	-0.00859953	0.0325362	0.791544	21.7719
				rs2394298	A	G	0.0047	0.0009	1.509e-07	-0.051919	0.0324556	0.109667	27.2642
				rs2396004	A	G	0.0049	0.0009	4.315e-08	0.0464032	0.0331561	0.161653	29.6339
				rs2432560	T	G	0.0042	0.0009	6.092e-06	0.00144834	0.0348985	0.966896	21.7719
				rs2451996	A	G	0.0043	0.0009	1.666e-06	-0.0525427	0.0328446	0.109658	22.8209
				rs246946	T	C	0.0041	0.0009	9.255e-06	-0.026122	0.034033	0.442755	20.7474
				rs2492788	T	C	0.0049	0.0009	4.58e-08	-0.00545889	0.0321627	0.865224	29.6339
				rs2504927	T	C	-0.0041	0.0009	4.349e-06	-0.0602578	0.0321209	0.0606597	20.7474
				rs2508305	T	C	-0.0079	0.0017	4.051e-06	0.0843937	0.0531919	0.112606	21.5893
				rs2544371	A	G	0.004	0.0009	8.693e-06	0.00785266	0.0327367	0.810429	19.7477
				rs2577264	A	G	0.0043	0.0009	2.123e-06	-0.0176922	0.0331815	0.5939	22.8209
				rs2595993	A	C	-0.0042	0.0009	2.877e-06	-0.0238533	0.0320793	0.457133	21.7719
				rs262273	C	G	-0.0042	0.0009	2.755e-06	0.0403517	0.0336535	0.230514	21.7719
				rs2767290	A	G	0.004	0.0009	8.329e-06	-0.0253012	0.0354194	0.475022	19.7477
				rs2777788	A	G	-0.005	0.001	5.733e-07	-0.0256358	0.0351993	0.466426	24.9911
				rs2789599	A	G	0.0043	0.0009	2.163e-06	-0.0223562	0.0321239	0.48647	22.8209
				rs2793471	T	C	0.0041	0.0009	7.225e-06	-0.0495105	0.0321116	0.123116	20.7474
				rs288332	A	G	-0.0043	0.0009	1.833e-06	0.00808223	0.0332479	0.807936	22.8209
				rs294280	T	C	0.0042	0.0009	3.432e-06	-0.00267931	0.0332273	0.935732	21.7719
				rs2961253	T	C	-0.005	0.001	5.733e-07	-0.0405656	0.0322713	0.208746	24.9911
				rs2962321	T	C	-0.0077	0.0017	6.011e-06	-0.0381918	0.0835103	0.647433	20.51
				rs3127274	T	C	0.0043	0.0009	2.09e-06	-0.0256037	0.0326491	0.432917	22.8209
				rs3128061	T	G	-0.0049	0.0009	5.739e-08	-0.00373795	0.0327038	0.909002	29.6339
				rs3736438	T	G	-0.0057	0.0009	3.186e-10	0.0379324	0.0323237	0.240587	40.1002
				rs378999	T	C	-0.0044	0.0009	1.2e-06	0.072989	0.0328413	0.0262513	23.8947
				rs3848713	T	C	-0.0044	0.0009	1.112e-06	-0.0159071	0.034102	0.640889	23.8947
				rs3905228	A	C	0.0041	0.0009	8.955e-06	-0.02812	0.0325613	0.387806	20.7474
				rs4078258	T	C	-0.0041	0.0009	6.076e-06	-0.012356	0.035437	0.727333	20.7474
				rs419291	T	C	0.0079	0.0009	3.096e-18	0.0588916	0.03222	0.0675803	77.0284
				rs4284335	A	G	-0.0046	0.0009	3.534e-07	-0.014278	0.0349856	0.683192	26.1163
				rs4305127	T	C	-0.005	0.001	5.733e-07	-0.0314607	0.033366	0.345733	24.9911
				rs4436868	T	C	0.0045	0.0009	4.29e-07	-0.0209742	0.0322368	0.515286	24.9932
				rs4504898	T	C	-0.0041	0.0009	7.026e-06	0.0304637	0.0337518	0.366749	20.7474
				rs4525910	A	T	-0.0043	0.0009	2.2e-06	0.00103755	0.0341495	0.975762	22.8209
				rs4531372	A	G	-0.0045	0.0009	7.129e-07	-0.0176054	0.0337125	0.601516	24.9932
				rs459625	T	C	-0.0049	0.0009	5.184e-08	0.000717292	0.0322976	0.982281	29.6339
				rs4633738	A	C	0.0041	0.0009	5.382e-06	0.0107332	0.0321426	0.738436	20.7474
				rs4634560	T	C	-0.009	0.002	6.795e-06	-0.0199984	0.0441121	0.650293	20.2428
				rs4665406	T	C	-0.0043	0.0009	1.938e-06	0.0383026	0.0323867	0.236941	22.8209
				rs4669392	A	G	-0.004	0.0009	9.293e-06	0.063206	0.0324743	0.0516143	19.7477
				rs4672450	T	C	0.0044	0.0009	1.355e-06	0.0387596	0.0327666	0.23685	23.8947
				rs4674438	T	C	0.0046	0.0009	2.931e-07	-0.00524368	0.0330847	0.874069	26.1163
				rs4711152	T	C	0.0041	0.0009	5.056e-06	0.0257453	0.0336227	0.443848	20.7474
				rs4713396	A	C	-0.0044	0.0009	1.154e-06	-0.071815	0.0329744	0.029413	23.8947
				rs4722438	A	G	0.0044	0.0009	1.16e-06	0.0112905	0.0323174	0.726817	23.8947
				rs4764292	T	C	0.0044	0.0009	9.759e-07	-0.0481895	0.0327594	0.141288	23.8947
				rs478982	A	G	0.004	0.0009	9.105e-06	-0.0249797	0.0337936	0.459795	19.7477
				rs480662	A	G	-0.004	0.0009	9.733e-06	-0.0718653	0.0321818	0.0255417	19.7477
				rs4811828	T	C	0.0077	0.0017	5.887e-06	-0.0333748	0.053155	0.530084	20.51
				rs482275	T	C	0.0041	0.0009	7.611e-06	-0.00716596	0.0323404	0.824641	20.7474
				rs4860022	T	C	-0.0055	0.0009	9.602e-10	0.0352925	0.0328143	0.282142	37.3355
				rs4881523	T	C	0.0045	0.0009	5.953e-07	-0.0289579	0.0332232	0.383418	24.9932
				rs4888504	T	C	0.0046	0.0009	2.675e-07	-0.00346207	0.0338027	0.918423	26.1163
				rs4933391	A	G	0.0042	0.0009	6.004e-06	-0.027048	0.0331293	0.41425	21.7719
				rs4940563	A	G	-0.005	0.001	5.733e-07	0.0731747	0.0329146	0.0262041	24.9911
				rs496150	A	G	-0.004	0.0009	9.878e-06	0.0141255	0.0322478	0.661365	19.7477
				rs549386	T	C	-0.0043	0.0009	1.631e-06	0.0479052	0.0351225	0.172584	22.8209
				rs561895	T	C	-0.0042	0.0009	6.63e-06	0.0150835	0.032186	0.63933	21.7719
				rs5999027	T	C	-0.004	0.0009	9.518e-06	0.0315549	0.0322063	0.327197	19.7477
				rs6471514	T	C	-0.0042	0.0009	2.734e-06	-0.00573688	0.0322695	0.858896	21.7719
				rs6479648	A	G	-0.0087	0.0009	8.398e-22	0.0230713	0.0323015	0.475073	93.419
				rs6506736	A	G	0.0042	0.0009	2.563e-06	0.0347614	0.0322094	0.280485	21.7719
				rs6535870	T	C	-0.005	0.0009	5.498e-08	0.0378486	0.0356357	0.288191	30.8558
				rs6539588	T	C	0.0043	0.0009	1.924e-06	-0.00583989	0.0346511	0.866163	22.8209
				rs6554156	T	C	0.0044	0.0009	1.117e-06	-0.00777031	0.0324466	0.810733	23.8947
				rs6596361	T	C	0.0044	0.0009	9.191e-07	-0.0131437	0.0321113	0.682309	23.8947
				rs6602640	T	G	0.008	0.0017	2.498e-06	-0.0101803	0.0527529	0.846974	22.1393
				rs6709816	A	G	-0.0077	0.0016	1.855e-06	0.0424534	0.0424298	0.317041	23.1539
				rs6721330	A	C	-0.0041	0.0009	4.915e-06	0.0184853	0.03326	0.57836	20.7474
				rs6793266	T	C	-0.0043	0.0009	2.921e-06	0.00362145	0.0321954	0.91044	22.8209
				rs6852374	A	G	0.0041	0.0009	4.441e-06	-0.000333006	0.0326432	0.991861	20.7474
				rs6862024	A	G	-0.0055	0.0009	8.988e-10	0.00468959	0.0340301	0.890393	37.3355
				rs6866597	T	G	0.0042	0.0009	3.556e-06	0.0125973	0.0324865	0.698187	21.7719
				rs6908972	T	G	-0.009	0.0018	7.99e-07	-0.0850996	0.0569792	0.135301	24.9932
				rs6937910	T	C	-0.0043	0.0009	1.412e-06	0.0465069	0.0321847	0.148458	22.8209
				rs700760	T	G	-0.0042	0.0009	2.573e-06	-0.0285261	0.033467	0.394012	21.7719
				rs7026148	T	C	-0.0045	0.0009	4.47e-07	-0.022653	0.0334161	0.49783	24.9932
				rs7038757	T	C	0.0041	0.0009	6.125e-06	0.00372211	0.0341474	0.913202	20.7474
				rs7098081	A	G	0.0184	0.0025	3.098e-13	-0.10166	0.0960026	0.289634	54.1549
				rs7162803	A	G	0.0048	0.0009	8.504e-08	0.0279159	0.0326127	0.392006	28.4367
				rs724752	T	C	0.0043	0.0009	2.65e-06	-0.0434859	0.0342082	0.203653	22.8209
				rs735315	T	C	0.0054	0.0009	1.868e-09	0.0512748	0.0326555	0.116375	35.9902
				rs7355681	A	G	0.0041	0.0009	4.91e-06	-0.0213641	0.0322945	0.508266	20.7474
				rs7435034	A	G	-0.0042	0.0009	3.439e-06	0.0258247	0.0381357	0.498292	21.7719
				rs7461025	T	C	0.0043	0.0009	2.703e-06	0.03752	0.0340184	0.270057	22.8209
				rs7604464	A	G	0.0152	0.0034	5.865e-06	0.000195492	0.0632836	0.997535	19.9807
				rs7632967	A	G	-0.0043	0.0009	1.731e-06	-0.0240058	0.0325771	0.461189	22.8209
				rs7662505	A	T	-0.004	0.0009	9.984e-06	-0.0903187	0.0338663	0.00765491	19.7477
				rs7686890	T	C	0.004	0.0009	7.99e-06	-0.00581759	0.0333366	0.861464	19.7477
				rs769809	A	G	0.0046	0.0009	3.496e-07	-0.0340605	0.0338545	0.314376	26.1163
				rs7732790	A	C	-0.0042	0.0009	3.715e-06	-0.0555104	0.0322797	0.0854929	21.7719
				rs7760148	A	G	-0.0042	0.0009	3.394e-06	0.00992946	0.0341018	0.770921	21.7719
				rs7799978	A	G	0.0072	0.0016	4.537e-06	-0.0357441	0.0409877	0.383171	20.2445
				rs7837480	A	G	-0.004	0.0009	9.303e-06	0.0118171	0.0322393	0.713959	19.7477
				rs7929841	T	C	0.0043	0.0009	2.103e-06	-0.0247055	0.0340379	0.467946	22.8209
				rs7940551	T	C	-0.004	0.0009	8.332e-06	-0.0289209	0.0327527	0.377232	19.7477
				rs7991989	T	C	0.0041	0.0009	4.3e-06	-0.0075143	0.0333216	0.821584	20.7474
				rs8043243	T	C	-0.004	0.0009	8.406e-06	-0.0771598	0.0333621	0.0207339	19.7477
				rs8099879	A	C	0.005	0.001	5.733e-07	0.00898032	0.0348829	0.796837	24.9911
				rs8127674	A	G	-0.0041	0.0009	5.851e-06	0.00374561	0.0330809	0.909851	20.7474
				rs8134847	T	C	0.0041	0.0009	8.375e-06	-0.0213281	0.033379	0.522845	20.7474
				rs8179836	C	G	0.0048	0.0009	1.488e-07	-0.00664254	0.0335979	0.843274	28.4367
				rs844016	T	C	0.0047	0.0009	2.218e-07	0.0327161	0.0322441	0.310277	27.2642
				rs865488	T	C	-0.0041	0.0009	6.648e-06	0.00341165	0.0375673	0.92764	20.7474
				rs879067	T	C	0.004	0.0009	7.542e-06	-0.00902938	0.0335655	0.787923	19.7477
				rs899584	T	C	-0.0047	0.0009	2.885e-07	-0.0111271	0.0355738	0.754441	27.2642
				rs923075	T	C	-0.0041	0.0009	4.814e-06	0.00362974	0.033039	0.912519	20.7474
				rs9313491	C	G	0.0047	0.0009	6.09e-07	-0.0267147	0.0327406	0.414528	27.2642
				rs9383693	T	C	-0.0042	0.0009	3.573e-06	-0.0189007	0.0324684	0.560482	21.7719
				rs9419445	T	C	0.0042	0.0009	3.457e-06	-0.0283797	0.0331283	0.391633	21.7719
				rs9467703	A	G	-0.0045	0.0009	8.254e-07	-0.0184297	0.0346179	0.594466	24.9932
				rs9530362	T	C	-0.0044	0.0009	1.168e-06	-0.00539971	0.0323049	0.867254	23.8947
				rs9557806	A	G	-0.0042	0.0009	2.396e-06	-0.0151274	0.0332103	0.648748	21.7719
				rs9613019	T	C	-0.0041	0.0009	7.419e-06	-0.0530626	0.032368	0.10114	20.7474
				rs968103	T	C	0.0043	0.0009	1.495e-06	-0.00958368	0.0325724	0.768583	22.8209
				rs977041	A	G	0.0044	0.0009	1.269e-06	0.0625205	0.0323238	0.0530897	23.8947
				rs9784110	T	C	-0.0042	0.0009	3.972e-06	-0.0132726	0.0337348	0.693994	21.7719
				rs9819702	T	C	-0.0042	0.0009	5.179e-06	0.00649317	0.0338988	0.848098	21.7719
				rs9838540	A	C	0.0047	0.0009	1.795e-07	0.0240621	0.034778	0.489015	27.2642
				rs9842133	T	C	0.0064	0.0009	4.2e-12	-0.00399677	0.0328774	0.903243	50.5541
				rs9863328	T	C	0.004	0.0009	9.083e-06	-0.00529782	0.0324925	0.870481	19.7477
				rs9880736	A	C	-0.0044	0.0009	1.51e-06	0.0531764	0.0323272	0.0999816	23.8947
				rs989681	T	C	0.0041	0.0009	7.363e-06	-0.00778805	0.0325016	0.810625	20.7474
				rs9942113	A	C	-0.0049	0.0009	5.999e-08	-0.0136243	0.0328748	0.67856	29.6339
				rs9947578	A	G	0.0043	0.0009	3.942e-06	-0.0396421	0.0330572	0.230451	22.8209
				rs9960949	A	G	-0.0042	0.0009	8.83e-06	-0.0374052	0.0328093	0.254253	21.7719
				rs996408	T	C	-0.0046	0.0009	3.667e-07	0.0141661	0.0322859	0.660827	26.1163
				rs9997562	T	C	0.0043	0.0009	1.859e-06	0.0183957	0.0327167	0.573931	22.8209
			dihomo-linoleate (20:2n6)	rs1027175	A	G	0.0221	0.005	9.558e-06	-0.0558265	0.0578986	0.33494	19.5311
				rs1348656	T	C	-0.0202	0.0042	1.516e-06	0.0317577	0.0414682	0.443776	23.1252
				rs1477025	T	C	0.0164	0.0034	2.01e-06	-0.0632569	0.0329688	0.0550237	23.2601
				rs16839086	A	C	0.0329	0.0074	8.805e-06	-0.0362906	0.0357777	0.310423	19.7441
				rs1709851	A	C	-0.0155	0.0035	7.62e-06	0.0570654	0.0345381	0.098485	19.6069
				rs3793900	A	C	-0.0154	0.0034	7.412e-06	-0.00316073	0.0358177	0.929682	20.51
				rs6557244	T	C	0.0302	0.0067	7.324e-06	-0.0163917	0.0873936	0.85122	20.3117
				rs6738713	T	C	-0.0308	0.0066	3.378e-06	0.0788402	0.0749811	0.293043	21.7719
				rs9560579	A	G	-0.0153	0.0034	6.405e-06	0.00331659	0.0326224	0.919022	20.2445
			androsterone sulfate	rs10278040	A	G	-0.3609	0.016	8.82e-113	-0.147674	0.0488635	0.00250969	508.646
				rs10785657	A	G	-0.0434	0.0098	8.958e-06	0.0287235	0.0599753	0.631994	19.6069
				rs12371604	T	C	-0.0333	0.0073	4.964e-06	0.0343608	0.0340343	0.31269	20.8029
				rs13222543	T	C	-0.477	0.0262	6.802e-74	-0.0545038	0.0934965	0.559926	331.372
				rs1474102	T	C	-0.0339	0.0066	3.324e-07	0.0141423	0.0344977	0.681844	26.375
				rs16958654	T	C	0.0647	0.0135	1.675e-06	0.0667998	0.0650304	0.304322	22.9627
				rs17523627	A	T	0.0471	0.0102	3.569e-06	0.0161134	0.050495	0.749644	21.3169
				rs17638060	T	G	-0.0359	0.0076	2.115e-06	0.0125453	0.0357766	0.725845	22.3071
				rs182420	T	C	0.051	0.0074	6.237e-12	-0.00596204	0.038875	0.878111	47.4852
				rs2572023	A	G	-0.0576	0.0064	4.178e-19	-0.00282401	0.0322897	0.930307	80.9779
				rs349022	T	C	0.0297	0.0066	7.812e-06	0.0418648	0.0350917	0.232866	20.2445
				rs4236541	T	G	0.0423	0.0072	5.087e-09	-0.0133576	0.037895	0.724471	34.5062
				rs4439540	A	G	0.0574	0.0124	3.803e-06	0.0546474	0.0368373	0.137947	21.4036
				rs6595423	T	C	0.044	0.0099	8.519e-06	0.0214853	0.0463626	0.643065	19.7477
				rs6948536	T	C	-0.0327	0.0074	9.686e-06	0.0478895	0.0347256	0.167869	19.5215
				rs6963509	C	G	-0.0731	0.0158	3.459e-06	-0.129639	0.0838787	0.122212	21.3994
				rs7152358	A	G	0.0465	0.01	3.396e-06	0.00540187	0.0616688	0.930199	21.6166
				rs7859457	T	C	-0.0519	0.0111	2.929e-06	-0.0224437	0.0342766	0.512609	21.8371
				rs807019	T	C	0.0425	0.0091	3.175e-06	-0.0515469	0.0439593	0.240953	21.806
				rs9676475	T	C	0.0387	0.0081	1.722e-06	0.0223602	0.0450288	0.61949	22.8209
				rs9742609	A	G	0.1725	0.0388	8.769e-06	-0.0202583	0.0999834	0.839435	19.7434
				rs9824080	T	C	0.0438	0.0091	1.619e-06	0.018144	0.0422221	0.667394	23.1605
		Amino acid	glycine	rs11111501	T	C	-0.0214	0.0047	5.924e-06	0.0905909	0.046722	0.0525098	20.7259
				rs1123227	A	C	0.0171	0.0039	9.799e-06	-0.0450339	0.0393926	0.252952	19.2196
				rs11578	T	C	0.0142	0.0027	1.928e-07	0.0256072	0.035336	0.468649	27.6523
				rs11942622	T	G	0.0712	0.0152	2.68e-06	-0.0135616	0.155426	0.93047	21.9169
				rs12349613	T	C	0.0338	0.0074	5.617e-06	-0.0933496	0.129965	0.472593	20.857
				rs13203202	T	C	0.0107	0.0024	9.257e-06	0.021656	0.0333283	0.515836	19.8713
				rs16917276	A	G	-0.0311	0.007	8.963e-06	0.02613	0.0864708	0.762513	19.7336
				rs1992854	T	C	-0.011	0.0025	6.979e-06	-0.00473509	0.0329791	0.885833	19.3547
				rs229914	A	G	-0.0115	0.0024	2.4e-06	-0.0612553	0.0333668	0.066385	22.9538
				rs2370998	A	G	-0.0136	0.0024	1.561e-08	-0.0330602	0.0330706	0.317463	32.1024
				rs2474711	C	G	-0.0133	0.003	9.353e-06	-0.0470653	0.0334419	0.159316	19.6491
				rs3012739	A	G	0.0116	0.0024	2.13e-06	0.0413076	0.0329221	0.209584	23.3548
				rs329319	A	G	0.0127	0.0025	6.504e-07	0.00303201	0.0327908	0.926328	25.7994
				rs4761007	T	C	0.0157	0.0031	4.127e-07	-0.0866652	0.0332941	0.00924081	25.6423
				rs491847	A	G	-0.0113	0.0025	5.332e-06	0.0482311	0.0388091	0.21395	20.4248
				rs583776	T	C	-0.0186	0.0042	8.186e-06	0.026883	0.0327806	0.412166	19.59
				rs6951820	A	G	0.0111	0.0024	4.771e-06	-0.0524754	0.0328415	0.110079	21.3848
				rs715	T	C	-0.076	0.0029	1.58e-147	0.0639813	0.0347862	0.0658749	686.615
				rs7582822	A	G	0.0113	0.0024	3.84e-06	-0.0340346	0.0350168	0.331075	22.1624
				rs7608258	A	G	-0.0109	0.0025	9.977e-06	-0.0439119	0.035633	0.217823	19.0044
				rs7709785	T	C	-0.0176	0.0037	1.991e-06	-0.0118111	0.0377729	0.754519	22.6206
				rs804895	T	C	-0.0235	0.0048	8.44e-07	-0.00640334	0.0494507	0.896971	23.9627
				rs8082170	T	C	0.0153	0.0031	1.066e-06	0.0539418	0.0490497	0.271446	24.3524
				rs8453	T	G	0.0144	0.0032	8.055e-06	-0.0275205	0.0425033	0.517315	20.2445
				rs952045	T	C	0.0247	0.0055	7.344e-06	-0.0739427	0.0730886	0.311688	20.1628
				rs983498	C	G	-0.0197	0.0044	7.984e-06	0.0809909	0.038323	0.0345693	20.0232
		Peptide	gamma-glutamylmethionine*	rs10732795	T	C	-0.025	0.0056	7.341e-06	-0.0293433	0.0504183	0.560569	19.9118
				rs17165467	T	C	0.0358	0.0072	7.829e-07	0.0409037	0.0362391	0.259017	24.6871
				rs2416328	T	C	0.02	0.0044	6.345e-06	0.0133916	0.039324	0.733446	20.6425
				rs2642911	T	G	0.0178	0.0039	4.53e-06	-0.0277315	0.032857	0.398665	20.8122
				rs4416818	A	G	0.0213	0.0046	2.785e-06	-0.0376405	0.0357294	0.292118	21.4215
				rs6903432	C	G	-0.069	0.0147	2.77e-06	-0.144971	0.159256	0.362663	22.0126
				rs7083972	A	T	-0.0292	0.0057	3.629e-07	-0.0753718	0.0399311	0.0590867	26.2051
				rs8011328	A	G	0.1081	0.024	6.587e-06	0.300438	0.100544	0.00280686	20.2581
		Lipid	1-eicosadienoylglycerophosphocholine*	rs10072514	C	G	0.0218	0.0048	5.043e-06	0.043859	0.0408943	0.283497	20.6204
				rs10884473	A	G	-0.0298	0.0067	9.114e-06	-0.0210781	0.0442972	0.634194	19.7765
				rs12210045	A	G	-0.0171	0.0036	2.126e-06	-0.0417944	0.0332254	0.208426	22.5556
				rs13098081	C	G	0.0291	0.0065	6.864e-06	0.0494028	0.0433362	0.25429	20.0367
				rs1535	A	G	-0.0203	0.0035	6.146e-09	-0.0150712	0.0326103	0.643968	33.6297
				rs247197	T	C	-0.019	0.004	2.034e-06	0.0267059	0.0325089	0.411364	22.5532
				rs249619	T	C	-0.0325	0.0069	2.614e-06	-0.0512837	0.0326532	0.116286	22.1584
				rs4256853	T	C	-0.1412	0.0319	9.577e-06	-0.0966284	0.217394	0.656691	19.5685
				rs432642	A	T	-0.0237	0.0052	4.092e-06	0.0450362	0.0454739	0.321991	20.7662
				rs6034091	A	G	0.1302	0.0288	6.136e-06	-0.474619	0.438462	0.279047	20.413
				rs6426630	A	G	-0.0885	0.0195	5.366e-06	-0.146043	0.0757443	0.0538419	20.5725
				rs6593732	T	C	-0.0164	0.0034	1.629e-06	-0.0635358	0.0322263	0.0486609	23.2593
				rs8104825	A	G	0.0153	0.0034	7.285e-06	0.0258098	0.0323607	0.425123	20.2438
			1-heptadecanoylglycerophosphocholine	rs10019315	T	C	0.0173	0.0039	7.26e-06	0.025761	0.0324181	0.426819	19.6716
				rs10849438	T	G	0.0287	0.0065	9.679e-06	-0.0193125	0.0467096	0.679269	19.49
				rs12100883	T	C	-0.0266	0.006	9.11e-06	0.0265166	0.0606317	0.661864	19.6488
				rs12201199	A	T	-0.0391	0.0079	7.651e-07	0.0275542	0.0675517	0.683348	24.4892
				rs3824359	T	C	0.0241	0.0054	8.735e-06	-0.0206817	0.0577682	0.720334	19.9123
				rs6530980	T	C	0.0491	0.0107	4.019e-06	0.126117	0.0886916	0.155034	21.0509
				rs6573597	A	G	-0.0327	0.0072	6.327e-06	-0.0339334	0.0523772	0.517071	20.6208
				rs6833678	T	C	-0.018	0.0039	3.501e-06	-0.0287731	0.0357181	0.420496	21.2957
				rs7727774	A	G	0.0267	0.0059	6.379e-06	0.0636233	0.032284	0.048754	20.4558
				rs8081778	T	C	0.0259	0.0052	7.059e-07	0.0994228	0.0504362	0.0486945	24.801
			epiandrosterone sulfate	rs11981478	T	C	-0.1844	0.01	2.801e-75	-0.164477	0.0459787	0.000347232	339.941
				rs13222543	T	C	-0.3474	0.0241	3.307e-47	-0.0545038	0.0934965	0.559926	207.734
				rs1419352	C	G	0.0291	0.0063	3.722e-06	-0.011198	0.0335147	0.738288	21.3298
				rs1474102	T	C	-0.0297	0.006	6.343e-07	0.0141423	0.0344977	0.681844	24.4958
				rs17638060	T	G	-0.0314	0.0069	5.127e-06	0.0125453	0.0357766	0.725845	20.7034
				rs1939769	A	G	0.0622	0.012	2.064e-07	0.0237115	0.0930357	0.798827	26.8596
				rs4439540	A	G	0.0524	0.0109	1.454e-06	0.0546474	0.0368373	0.137947	23.0843
				rs474229	T	G	0.0492	0.0058	3.512e-17	-0.0020093	0.0329971	0.951444	71.9375
				rs6578042	T	C	0.047	0.0104	5.934e-06	0.10153	0.0460243	0.0273829	20.4161
				rs7078211	A	G	-0.0404	0.0076	1.255e-07	-0.0242302	0.0464512	0.60193	28.2499
				rs7152358	A	G	0.0428	0.0093	3.831e-06	0.00540187	0.0616688	0.930199	21.174
				rs807019	T	C	0.0372	0.0084	9.526e-06	-0.0515469	0.0439593	0.240953	19.6069
				rs9676475	T	C	0.0344	0.0074	3.05e-06	0.0223602	0.0450288	0.61949	21.604
			5alpha-androstan-3beta,17beta-diol disulfate	rs10278040	A	G	-0.1901	0.0168	1.171e-29	-0.147674	0.0488635	0.00250969	128.003
				rs10836291	T	C	0.0461	0.0104	9.835e-06	-0.000470587	0.0424519	0.991155	19.6431
				rs11180748	A	G	0.0398	0.0082	1.331e-06	-0.0191386	0.0449836	0.670503	23.5512
				rs11186574	A	G	-0.1609	0.0346	3.403e-06	0.0251306	0.101456	0.804367	21.6004
				rs12879878	T	C	-0.0299	0.0066	5.169e-06	0.0178856	0.0323804	0.580703	20.5177
				rs13222543	T	C	-0.263	0.0282	1.179e-20	-0.0545038	0.0934965	0.559926	86.9537
				rs16850831	A	G	0.0429	0.0092	3.12e-06	-0.0590083	0.047601	0.215108	21.7377
				rs2547231	A	C	0.081	0.0084	3.349e-22	0.0257606	0.0421305	0.540903	92.9579
				rs3214031	A	C	-0.0301	0.0067	6.047e-06	-0.0417159	0.0345281	0.226981	20.1771
				rs4149056	T	C	-0.0509	0.0086	3.995e-09	0.00842029	0.0400054	0.833294	35.0198
				rs4372938	T	C	0.0299	0.0066	6.085e-06	0.0213508	0.0323796	0.509644	20.5177
				rs650849	T	G	0.03	0.0066	5.638e-06	-0.00310122	0.0349385	0.929271	20.6552
				rs6584331	T	C	0.0334	0.0064	1.838e-07	0.0254506	0.0325582	0.434392	27.2275
				rs666518	T	C	-0.0523	0.0114	4.243e-06	-0.0613362	0.0508223	0.22748	21.0411
				rs7078211	A	G	-0.0418	0.0084	6.407e-07	-0.0242302	0.0464512	0.60193	24.7553
				rs7831994	T	C	0.1316	0.0293	6.909e-06	0.126552	0.108526	0.243575	20.1502
				rs9602130	A	C	0.0579	0.0116	5.715e-07	-0.00756425	0.0328137	0.817687	24.8853
			2-hydroxyglutarate	rs10196007	T	C	-0.032	0.0065	7.628e-07	0.0105763	0.0412275	0.797539	24.2023
				rs10966201	T	C	0.0151	0.0034	7.111e-06	0.0788758	0.0327271	0.0159478	19.7174
				rs11793331	T	C	0.0619	0.0136	5.091e-06	0.187427	0.0734774	0.0107471	20.7089
				rs1568101	T	C	-0.0255	0.0057	8.624e-06	0.0310005	0.058225	0.59443	20.0071
				rs16977497	A	G	0.0538	0.0122	9.914e-06	0.0739988	0.082664	0.370694	19.4191
				rs6064820	T	C	0.0155	0.0034	4.006e-06	0.0486697	0.0366929	0.184705	20.7759
				rs6484669	T	C	-0.0196	0.0044	7.751e-06	0.0110496	0.0364132	0.761546	19.8363
				rs7702827	C	G	-0.0152	0.0034	6.291e-06	-0.034712	0.0347031	0.317187	19.9794
				rs7725624	A	C	-0.044	0.0094	3.018e-06	0.00322331	0.0606525	0.957617	21.8793
				rs8176023	A	G	-0.0411	0.0087	2.462e-06	-0.0489286	0.0500733	0.3285	22.31
				rs890519	A	C	0.0147	0.0033	9.056e-06	0.0275502	0.0331636	0.406122	19.8363
				rs933341	A	G	0.0166	0.0035	1.56e-06	0.0241473	0.0375871	0.52059	22.4871
				rs9544785	A	C	-0.015	0.0033	6.634e-06	0.0279314	0.0330352	0.39783	20.6542
	FinnGen R5	Amino acid	histidine	rs1527683	T	C	0.0061	0.0013	2.168e-06	-0.0426	0.0505	0.3992	22.0118
				rs16868246	C	G	0.0097	0.0013	1.778e-14	-0.0274	0.0535	0.6085	55.6594
				rs2176664	T	C	-0.0059	0.0012	2.027e-06	-0.0719	0.0406	0.07645	24.167
				rs4288369	C	G	-0.0453	0.0102	9.307e-06	-0.2834	0.1754	0.1062	19.7017
				rs4768741	C	G	-0.015	0.0032	3.524e-06	-0.0464	0.0691	0.5021	21.9477
				rs7014133	A	G	-0.0561	0.0109	2.739e-07	-0.2898	0.3259	0.3739	26.4594
				rs715	T	C	0.0059	0.0012	1.651e-06	0.0682	0.0427	0.1101	24.167
		Nucleotide	guanosine	rs11141909	A	C	0.0808	0.0182	9.02e-06	-0.0578	0.0733	0.4304	19.6927
				rs12052900	A	G	-0.1115	0.0242	4.27e-06	0.207	0.1308	0.1136	21.2101
				rs1577941	A	G	0.0531	0.0114	3.485e-06	-0.0074	0.0534	0.8904	21.6772
				rs16887484	A	G	-0.0991	0.0201	8.815e-07	0.1037	0.0682	0.1286	24.2788
				rs16933423	A	G	0.0891	0.02	8.312e-06	0.06	0.1448	0.6786	19.8299
				rs17224277	A	G	0.0633	0.0134	2.291e-06	-0.1588	0.0855	0.06312	22.2958
				rs2257243	A	G	0.0354	0.0075	2.185e-06	-0.0571	0.0418	0.1727	22.2592
				rs2846365	A	G	0.0336	0.0071	1.976e-06	-0.0061	0.0394	0.877	22.3762
				rs4661299	T	G	0.0319	0.0071	7.63e-06	-0.0254	0.0396	0.5211	20.1692
				rs4948051	T	C	0.0528	0.0115	4.836e-06	-0.0025	0.0491	0.9592	21.0545
				rs7137298	C	G	-0.0457	0.0103	8.822e-06	0.0604	0.0462	0.1913	19.6621
				rs7438272	T	C	0.0589	0.0123	1.802e-06	-0.0416	0.0488	0.3942	22.9111
				rs9353315	A	G	-0.0476	0.0105	5.856e-06	-0.0705	0.0625	0.2598	20.5334
		Lipid	choline	rs10194073	A	C	-0.007	0.0015	6.329e-06	0.0159	0.0469	0.7347	21.7718
				rs11058334	A	G	-0.0217	0.0047	4.263e-06	0.0627	0.1087	0.5638	21.3111
				rs11656215	T	C	-0.0079	0.0015	7.478e-08	0.095	0.0394	0.016	27.7302
				rs11930490	A	G	-0.0076	0.0016	1.523e-06	0.0162	0.051	0.7509	22.5563
				rs12039115	T	C	-0.0088	0.0017	1.93e-07	0.0703	0.0685	0.3047	26.7885
				rs12105001	A	G	-0.0131	0.0029	7.549e-06	-0.1476	0.0798	0.06434	20.3999
				rs1417497	C	G	-0.0106	0.0023	5.352e-06	0.0458	0.0874	0.6004	21.2343
				rs17497383	T	G	0.0157	0.0034	5.336e-06	-0.1179	0.0935	0.2072	21.3168
				rs17642749	T	G	-0.0165	0.0035	2.678e-06	0.2395	0.0968	0.01332	22.2184
				rs2080224	A	G	-0.0112	0.0024	1.973e-06	0.0444	0.0712	0.5332	21.7718
				rs2297615	A	T	0.007	0.0016	8.168e-06	0.0382	0.0462	0.408	19.1354
				rs2824226	A	G	0.0074	0.0016	3.187e-06	-0.0448	0.0496	0.3665	21.3848
				rs3786284	A	G	0.0077	0.0016	2.042e-06	-0.0248	0.0534	0.642	23.1538
				rs4293599	C	G	0.0071	0.0016	5.929e-06	-0.0416	0.0457	0.3623	19.686
				rs4487482	A	G	0.0081	0.0015	1.818e-07	0.0461	0.0491	0.3477	29.152
				rs4538138	T	G	0.0071	0.0016	6.085e-06	0.0295	0.0468	0.5286	19.686
				rs4784175	A	T	-0.0091	0.002	8.644e-06	0.0886	0.058	0.1265	20.6968
				rs715	T	C	0.008	0.0015	9.11e-08	0.0682	0.0427	0.1101	28.4367
				rs7215931	A	G	0.0079	0.0016	1.286e-06	0.0026	0.0477	0.9567	24.3722
				rs7687295	A	G	0.0211	0.0046	4.321e-06	-0.153	0.0802	0.05648	21.0344
				rs8003323	C	G	0.031	0.007	9.486e-06	-0.0147	0.1576	0.9255	19.6052
				rs8033100	T	C	-0.0083	0.0016	4.939e-07	0.0188	0.0601	0.7539	26.9028
				rs9321388	A	G	-0.0072	0.0016	7.577e-06	0.0851	0.0513	0.09725	20.2445
				rs9663814	A	G	0.0069	0.0014	1.097e-06	-0.0061	0.0412	0.8822	24.2842
			androsterone sulfate	rs10278040	A	G	-0.3609	0.016	8.82e-113	-0.1669	0.0583	0.004195	508.646
				rs10785657	A	G	-0.0434	0.0098	8.958e-06	0.0497	0.0738	0.5007	19.6069
				rs12371604	T	C	-0.0333	0.0073	4.964e-06	-0.0097	0.0417	0.8157	20.8029
				rs13222543	T	C	-0.477	0.0262	6.802e-74	-0.0961	0.1154	0.4047	331.372
				rs1474102	T	C	-0.0339	0.0066	3.324e-07	0.0477	0.0424	0.26	26.375
				rs16958654	T	C	0.0647	0.0135	1.675e-06	0.0961	0.0797	0.2279	22.9627
				rs17523627	A	T	0.0471	0.0102	3.569e-06	0.0653	0.0618	0.2912	21.3169
				rs17638060	T	G	-0.0359	0.0076	2.115e-06	0.0603	0.0438	0.1686	22.3071
				rs182420	T	C	0.051	0.0074	6.237e-12	0.0078	0.0475	0.87	47.4852
				rs2572023	A	G	-0.0576	0.0064	4.178e-19	0.0121	0.0397	0.7598	80.9779
				rs349022	T	C	0.0297	0.0066	7.812e-06	0.0767	0.0431	0.07533	20.2445
				rs4236541	T	G	0.0423	0.0072	5.087e-09	-0.0454	0.0465	0.3294	34.5062
				rs4439540	A	G	0.0574	0.0124	3.803e-06	0.0877	0.0451	0.05204	21.4036
				rs6595423	T	C	0.044	0.0099	8.519e-06	0.1014	0.057	0.07522	19.7477
				rs6948536	T	C	-0.0327	0.0074	9.686e-06	0.0899	0.0425	0.03454	19.5215
				rs6963509	C	G	-0.0731	0.0158	3.459e-06	-0.0847	0.1037	0.4139	21.3994
				rs7152358	A	G	0.0465	0.01	3.396e-06	0.0142	0.0755	0.851	21.6166
				rs7859457	T	C	-0.0519	0.0111	2.929e-06	-0.0382	0.0421	0.3632	21.8371
				rs807019	T	C	0.0425	0.0091	3.175e-06	-0.0354	0.054	0.5126	21.806
				rs9676475	T	C	0.0387	0.0081	1.722e-06	0.0771	0.0554	0.1641	22.8209
				rs9742609	A	G	0.1725	0.0388	8.769e-06	0.0288	0.1213	0.8126	19.7434
				rs9824080	T	C	0.0438	0.0091	1.619e-06	0.0095	0.0513	0.8524	23.1605
		Amino acid	glycine	rs11111501	T	C	-0.0214	0.0047	5.924e-06	0.0301	0.0574	0.5992	20.7259
				rs1123227	A	C	0.0171	0.0039	9.799e-06	-0.1211	0.0483	0.01213	19.2196
				rs11578	T	C	0.0142	0.0027	1.928e-07	-0.0016	0.0433	0.9697	27.6523
				rs11942622	T	G	0.0712	0.0152	2.68e-06	-0.0545	0.1914	0.7757	21.9169
				rs12349613	T	C	0.0338	0.0074	5.617e-06	-0.1031	0.1619	0.5244	20.857
				rs13203202	T	C	0.0107	0.0024	9.257e-06	0.0264	0.0409	0.5187	19.8713
				rs16917276	A	G	-0.0311	0.007	8.963e-06	-0.1155	0.1055	0.2738	19.7336
				rs1992854	T	C	-0.011	0.0025	6.979e-06	-0.0097	0.0405	0.8111	19.3547
				rs229914	A	G	-0.0115	0.0024	2.4e-06	-0.0473	0.041	0.249	22.9538
				rs2370998	A	G	-0.0136	0.0024	1.561e-08	-0.0513	0.0406	0.2057	32.1024
				rs2474711	C	G	-0.0133	0.003	9.353e-06	-0.0567	0.0411	0.1683	19.6491
				rs3012739	A	G	0.0116	0.0024	2.13e-06	-0.0113	0.0404	0.7805	23.3548
				rs329319	A	G	0.0127	0.0025	6.504e-07	-0.0112	0.0402	0.7807	25.7994
				rs4761007	T	C	0.0157	0.0031	4.127e-07	-0.0848	0.0414	0.04057	25.6423
				rs491847	A	G	-0.0113	0.0025	5.332e-06	0.0334	0.0477	0.4837	20.4248
				rs583776	T	C	-0.0186	0.0042	8.186e-06	0.0562	0.0403	0.1628	19.59
				rs6951820	A	G	0.0111	0.0024	4.771e-06	-0.0242	0.0402	0.5465	21.3848
				rs715	T	C	-0.076	0.0029	1.58e-147	0.0682	0.0427	0.1101	686.615
				rs7582822	A	G	0.0113	0.0024	3.84e-06	-0.0512	0.0431	0.2345	22.1624
				rs7608258	A	G	-0.0109	0.0025	9.977e-06	-0.0241	0.0438	0.5825	19.0044
				rs7709785	T	C	-0.0176	0.0037	1.991e-06	0.0276	0.0465	0.5532	22.6206
				rs804895	T	C	-0.0235	0.0048	8.44e-07	0.0439	0.0609	0.4708	23.9627
				rs8082170	T	C	0.0153	0.0031	1.066e-06	0.0982	0.0601	0.1023	24.3524
				rs8453	T	G	0.0144	0.0032	8.055e-06	-0.0363	0.052	0.4858	20.2445
				rs952045	T	C	0.0247	0.0055	7.344e-06	-0.0156	0.0898	0.8623	20.1628
				rs983498	C	G	-0.0197	0.0044	7.984e-06	0.1007	0.047	0.03212	20.0232
		Lipid	scyllo-inositol	rs12079356	A	G	-0.0291	0.0065	8.421e-06	-0.01	0.0439	0.8201	20.0363
				rs17058047	A	G	-0.044	0.0098	7.325e-06	-0.1921	0.0693	0.00556	20.1517
				rs2574985	A	G	-0.021	0.0043	1.267e-06	0.0007	0.0439	0.987	23.8429
				rs2575043	A	T	-0.02	0.0043	3.632e-06	0.0554	0.0436	0.2041	21.6262
				rs2761735	T	C	-0.024	0.0051	2.674e-06	-0.0332	0.0487	0.4954	22.1381
				rs4694161	A	G	0.0513	0.0114	7.194e-06	0.1219	0.1055	0.2482	20.2434
				rs4787294	A	T	0.075	0.008	9.644e-21	0.0234	0.079	0.7673	87.8619
				rs4931472	A	G	-0.0186	0.0041	7.297e-06	0.0089	0.0412	0.8298	20.5739
				rs6829935	T	C	-0.0203	0.0043	2.566e-06	-0.0753	0.0421	0.0734	22.2799
				rs780241	A	G	0.0209	0.0043	1.238e-06	0.0732	0.0464	0.1145	23.6164
				rs9284892	T	C	-0.0382	0.0085	7.033e-06	-0.0899	0.09	0.318	20.1905
		Peptide	gamma-glutamylmethionine*	rs10732795	T	C	-0.025	0.0056	7.341e-06	0.0242	0.0621	0.6964	19.9118
				rs17165467	T	C	0.0358	0.0072	7.829e-07	0.0379	0.0444	0.3932	24.6871
				rs2416328	T	C	0.02	0.0044	6.345e-06	-0.0229	0.0484	0.6355	20.6425
				rs2642911	T	G	0.0178	0.0039	4.53e-06	-0.0063	0.0403	0.8757	20.8122
				rs4416818	A	G	0.0213	0.0046	2.785e-06	0.016	0.0438	0.7151	21.4215
				rs6903432	C	G	-0.069	0.0147	2.77e-06	-0.1278	0.1986	0.52	22.0126
				rs7083972	A	T	-0.0292	0.0057	3.629e-07	-0.074	0.0489	0.13	26.2051
				rs8011328	A	G	0.1081	0.024	6.587e-06	0.328	0.1362	0.01602	20.2581
		Lipid	1-eicosadienoylglycerophosphocholine*	rs10072514	C	G	0.0218	0.0048	5.043e-06	0.0688	0.05	0.1694	20.6204
				rs10884473	A	G	-0.0298	0.0067	9.114e-06	-0.0137	0.0542	0.8011	19.7765
				rs12210045	A	G	-0.0171	0.0036	2.126e-06	-0.0863	0.0407	0.03389	22.5556
				rs13098081	C	G	0.0291	0.0065	6.864e-06	0.046	0.0532	0.3871	20.0367
				rs1535	A	G	-0.0203	0.0035	6.146e-09	-0.0144	0.0401	0.7199	33.6297
				rs247197	T	C	-0.019	0.004	2.034e-06	0.0089	0.0399	0.8242	22.5532
				rs249619	T	C	-0.0325	0.0069	2.614e-06	-0.0487	0.04	0.2235	22.1584
				rs4256853	T	C	-0.1412	0.0319	9.577e-06	0.0544	0.2614	0.8352	19.5685
				rs432642	A	T	-0.0237	0.0052	4.092e-06	0.022	0.0557	0.693	20.7662
				rs6034091	A	G	0.1302	0.0288	6.136e-06	-0.3396	0.4857	0.4845	20.413
				rs6426630	A	G	-0.0885	0.0195	5.366e-06	-0.0823	0.0933	0.3775	20.5725
				rs6593732	T	C	-0.0164	0.0034	1.629e-06	-0.0497	0.0396	0.2101	23.2593
				rs8104825	A	G	0.0153	0.0034	7.285e-06	-0.0151	0.0397	0.7041	20.2438
			epiandrosterone sulfate	rs11981478	T	C	-0.1844	0.01	2.801e-75	-0.19	0.0548	0.0005251	339.941
				rs13222543	T	C	-0.3474	0.0241	3.307e-47	-0.0961	0.1154	0.4047	207.734
				rs1419352	C	G	0.0291	0.0063	3.722e-06	-0.0148	0.0411	0.7196	21.3298
				rs1474102	T	C	-0.0297	0.006	6.343e-07	0.0477	0.0424	0.26	24.4958
				rs17638060	T	G	-0.0314	0.0069	5.127e-06	0.0603	0.0438	0.1686	20.7034
				rs1939769	A	G	0.0622	0.012	2.064e-07	-0.0312	0.1145	0.7855	26.8596
				rs4439540	A	G	0.0524	0.0109	1.454e-06	0.0877	0.0451	0.05204	23.0843
				rs474229	T	G	0.0492	0.0058	3.512e-17	-0.0194	0.0405	0.6317	71.9375
				rs6578042	T	C	0.047	0.0104	5.934e-06	0.1367	0.0565	0.01545	20.4161
				rs7078211	A	G	-0.0404	0.0076	1.255e-07	-0.0993	0.0571	0.08233	28.2499
				rs7152358	A	G	0.0428	0.0093	3.831e-06	0.0142	0.0755	0.851	21.174
				rs807019	T	C	0.0372	0.0084	9.526e-06	-0.0354	0.054	0.5126	19.6069
				rs9676475	T	C	0.0344	0.0074	3.05e-06	0.0771	0.0554	0.1641	21.604
		Amino acid	cysteine-glutathione disulfide	rs11150072	A	G	0.0394	0.0083	2.383e-06	-0.0235	0.0407	0.5628	22.5062
				rs12260890	T	C	-0.0596	0.0131	5.625e-06	0.204	0.0711	0.004112	20.6781
				rs12895662	T	C	-0.0302	0.0062	1.236e-06	0.0274	0.0414	0.5081	23.7024
				rs17624641	C	G	-0.0325	0.007	3.81e-06	0.0241	0.0492	0.6247	21.5344
				rs2688	T	G	0.0321	0.0067	1.459e-06	-0.0227	0.0405	0.5753	22.9309
				rs4340260	T	C	-0.0363	0.0077	2.669e-06	0.031	0.04	0.4387	22.1972
				rs4758441	A	G	-0.0295	0.0065	5.305e-06	-0.0323	0.0454	0.4772	20.5768
				rs5760492	A	G	-0.0492	0.007	2.339e-12	-0.0127	0.0421	0.7632	49.351
				rs7218918	A	G	-0.0296	0.0065	4.633e-06	0.0787	0.041	0.05472	20.7166
		Lipid	5alpha-androstan-3beta,17beta-diol disulfate	rs10278040	A	G	-0.1901	0.0168	1.171e-29	-0.1669	0.0583	0.004195	128.003
				rs10836291	T	C	0.0461	0.0104	9.835e-06	-0.0335	0.0521	0.5193	19.6431
				rs11180748	A	G	0.0398	0.0082	1.331e-06	0.0369	0.0551	0.5035	23.5512
				rs11186574	A	G	-0.1609	0.0346	3.403e-06	-0.1029	0.1241	0.4072	21.6004
				rs12879878	T	C	-0.0299	0.0066	5.169e-06	0.0345	0.0396	0.3838	20.5177
				rs13222543	T	C	-0.263	0.0282	1.179e-20	-0.0961	0.1154	0.4047	86.9537
				rs16850831	A	G	0.0429	0.0092	3.12e-06	-0.1038	0.0584	0.07561	21.7377
				rs2547231	A	C	0.081	0.0084	3.349e-22	0.0001	0.0516	0.9977	92.9579
				rs3214031	A	C	-0.0301	0.0067	6.047e-06	-0.0476	0.0423	0.2606	20.1771
				rs4149056	T	C	-0.0509	0.0086	3.995e-09	-0.0182	0.0492	0.711	35.0198
				rs4372938	T	C	0.0299	0.0066	6.085e-06	0.0525	0.0396	0.1858	20.5177
				rs650849	T	G	0.03	0.0066	5.638e-06	-0.0163	0.0428	0.7033	20.6552
				rs6584331	T	C	0.0334	0.0064	1.838e-07	0.0538	0.04	0.1787	27.2275
				rs666518	T	C	-0.0523	0.0114	4.243e-06	-0.0919	0.0622	0.1393	21.0411
				rs7078211	A	G	-0.0418	0.0084	6.407e-07	-0.0993	0.0571	0.08233	24.7553
				rs7831994	T	C	0.1316	0.0293	6.909e-06	0.1396	0.1342	0.2981	20.1502
				rs9602130	A	C	0.0579	0.0116	5.715e-07	-0.0187	0.0404	0.6423	24.8853
			2-hydroxyglutarate	rs10196007	T	C	-0.032	0.0065	7.628e-07	0.0219	0.0507	0.6653	24.2023
				rs10966201	T	C	0.0151	0.0034	7.111e-06	0.042	0.0402	0.2958	19.7174
				rs11793331	T	C	0.0619	0.0136	5.091e-06	0.1775	0.09	0.04849	20.7089
				rs1568101	T	C	-0.0255	0.0057	8.624e-06	0.0223	0.0714	0.7547	20.0071
				rs16977497	A	G	0.0538	0.0122	9.914e-06	0.1146	0.1019	0.2607	19.4191
				rs6064820	T	C	0.0155	0.0034	4.006e-06	0.034	0.045	0.4496	20.7759
				rs6484669	T	C	-0.0196	0.0044	7.751e-06	0.0421	0.0447	0.3455	19.8363
				rs7702827	C	G	-0.0152	0.0034	6.291e-06	-0.0174	0.0427	0.6827	19.9794
				rs7725624	A	C	-0.044	0.0094	3.018e-06	-0.0388	0.0745	0.6023	21.8793
				rs8176023	A	G	-0.0411	0.0087	2.462e-06	-0.1224	0.0616	0.04712	22.31
				rs890519	A	C	0.0147	0.0033	9.056e-06	0.0336	0.0407	0.4087	19.8363
				rs933341	A	G	0.0166	0.0035	1.56e-06	0.0168	0.0461	0.7153	22.4871
				rs9544785	A	C	-0.015	0.0033	6.634e-06	0.0647	0.0406	0.1108	20.6542
			15-methylpalmitate (isobar with 2-methylpalmitate)	rs10753083	T	G	0.0107	0.0024	9.346e-06	0.0344	0.0411	0.4021	19.871
				rs11118895	T	C	0.021	0.0041	2.699e-07	0.0158	0.0421	0.7073	26.2046
				rs1190713	T	G	0.031	0.007	9.486e-06	-0.0205	0.104	0.844	19.6047
				rs12429177	T	C	-0.0657	0.0148	9.717e-06	0.1187	0.1571	0.45	19.684
				rs12967799	A	C	0.0215	0.0047	4.428e-06	-0.0687	0.0885	0.4378	20.9197
				rs17155949	T	C	0.0641	0.0142	6.587e-06	-0.3133	0.1069	0.003378	20.3538
				rs1995777	T	C	-0.011	0.0024	4.659e-06	0.0326	0.0406	0.4215	21.0009
				rs3751196	A	G	0.0221	0.0046	1.993e-06	0.0333	0.0514	0.5172	23.0751
				rs3851552	T	C	0.0126	0.0026	1.472e-06	-0.0162	0.0403	0.6867	23.4784
				rs4765789	T	C	-0.0112	0.0024	3.883e-06	-0.0043	0.0396	0.9135	21.7715
				rs6544157	A	G	-0.0186	0.0042	7.826e-06	0.1201	0.0785	0.1262	19.6066
				rs7187181	T	C	0.0263	0.0057	3.34e-06	-0.1148	0.072	0.1109	21.2832
				rs7681360	A	G	0.0129	0.0024	1.081e-07	-0.0213	0.0396	0.5916	28.8823
				rs9809122	A	G	-0.0113	0.0024	2.926e-06	-0.0016	0.0412	0.9689	22.162
	ebi-a-GCST90018923	Carbohydrate	mannose	rs10736	T	C	-0.0118	0.0026	4.731e-06	-0.0012	0.0327	0.9702	20.592
				rs10982244	A	G	-0.0177	0.004	8.931e-06	0.0143	0.0341	0.6748	19.5583
				rs11676911	A	G	-0.0429	0.0084	3.659e-07	-0.173	0.1035	0.09473	26.0758
				rs1181723	A	G	0.0116	0.0026	5.629e-06	-0.0358	0.0407	0.3787	19.8999
				rs12218544	C	G	-0.019	0.0039	1.28e-06	0.0174	0.0407	0.6682	23.7279
				rs12414366	C	G	0.0214	0.0047	4.889e-06	-0.062	0.04	0.1212	20.7079
				rs12474099	A	G	-0.0202	0.0043	1.968e-06	0.0004	0.0512	0.9932	22.0621
				rs1260326	T	C	-0.0439	0.0024	1.296e-77	0.057	0.0271	0.0356	334.494
				rs13116473	A	G	-0.0448	0.0096	2.932e-06	0.0407	0.1667	0.807	21.7718
				rs16932803	T	G	-0.0121	0.0026	5.005e-06	-0.0064	0.0331	0.8468	21.6524
				rs17061914	A	G	-0.0146	0.0033	8.766e-06	-0.0207	0.0452	0.6471	19.5686
				rs1841535	T	G	0.0252	0.0056	6.998e-06	-0.0225	0.0301	0.454	20.2269
				rs2270451	A	G	0.0152	0.0034	7.525e-06	0.008	0.0376	0.8313	19.9807
				rs2272172	T	C	-0.0648	0.0145	7.508e-06	-0.0484	0.0914	0.5967	19.9489
				rs2304684	T	C	-0.0438	0.0094	3.021e-06	0.0169	0.0556	0.762	21.7057
				rs2723713	T	C	-0.0356	0.008	9.19e-06	0.1027	0.0853	0.2285	19.7971
				rs435315	A	T	-0.0121	0.0026	2.18e-06	0.0656	0.0319	0.0395	21.6524
				rs7007251	A	G	-0.015	0.0034	8.76e-06	0.0629	0.0557	0.2586	19.4584
				rs7747345	A	T	0.0122	0.0026	2.524e-06	-0.0394	0.0359	0.2718	22.0118
				rs937813	T	C	0.0271	0.0039	2.645e-12	-0.0243	0.0393	0.5368	48.2715
				rs991670	T	C	-0.0111	0.0025	7.476e-06	-0.0263	0.0301	0.3816	19.7082
		Amino acid	urea	rs10075187	T	G	0.0316	0.0068	3.438e-06	0.1385	0.1389	0.3187	21.5893
				rs12654812	A	G	0.0118	0.0025	3.362e-06	-0.0858	0.0277	0.001938	22.2723
				rs1569823	T	C	-0.0152	0.0034	8.248e-06	0.0514	0.0372	0.1671	19.9807
				rs1792544	A	G	-0.0155	0.0034	5.829e-06	0.0263	0.033	0.4252	20.7772
				rs2049664	C	G	0.0123	0.0026	3.006e-06	0.044	0.0344	0.201	22.3741
				rs2170700	A	G	0.0326	0.0069	2.431e-06	-0.0475	0.041	0.247	22.2968
				rs2424200	T	C	0.0152	0.0034	6.428e-06	-0.0227	0.0404	0.5747	19.9807
				rs6074893	A	C	-0.0115	0.0026	8.524e-06	0.0333	0.0441	0.4492	19.5583
				rs6753621	A	G	-0.0117	0.0026	7.017e-06	0.0098	0.0295	0.7392	20.2445
				rs686346	T	C	0.0128	0.0027	1.443e-06	-0.0285	0.03	0.3408	22.4685
				rs7739842	T	G	0.0134	0.0027	8.001e-07	0.0227	0.0433	0.6004	24.6243
				rs7990832	A	G	0.0122	0.0026	3.874e-06	-0.0015	0.0393	0.9693	22.0118
				rs9646626	T	C	-0.0226	0.0051	7.979e-06	-0.0215	0.0782	0.7833	19.6317
				rs980922	C	G	-0.012	0.0026	3.569e-06	0.0216	0.0289	0.4537	21.296
			beta-hydroxyisovalerate	rs10494270	A	G	0.0119	0.0027	8.63e-06	-0.0343	0.0295	0.2445	19.4196
				rs10945649	A	T	0.0212	0.0036	4.291e-09	-0.0067	0.0505	0.8943	34.6689
				rs11605057	T	C	-0.0202	0.0043	2.238e-06	-0.0174	0.0341	0.6099	22.0617
				rs1185260	A	G	-0.0191	0.0036	1.143e-07	-0.0372	0.0374	0.3198	28.1407
				rs11858062	T	C	0.0213	0.0044	1.654e-06	-0.0241	0.0381	0.5264	23.4276
				rs11869714	A	G	-0.0126	0.0027	4.245e-06	-0.0244	0.0336	0.4682	21.7714
				rs12325299	C	G	0.0122	0.0027	6.937e-06	0.0054	0.034	0.8746	20.4111
				rs12950972	T	C	-0.0133	0.0027	9.841e-07	0.053	0.0324	0.1019	24.2577
				rs1337278	A	G	0.0124	0.0027	3.677e-06	-0.0008	0.0276	0.9766	21.0858
				rs1448817	A	G	0.0124	0.0027	4.563e-06	0.0204	0.0289	0.4816	21.0858
				rs17386586	A	C	-0.0134	0.0027	9.741e-07	-0.0317	0.0394	0.4213	24.6238
				rs2130791	A	G	0.0121	0.0027	7.964e-06	0.0119	0.0289	0.6804	20.0778
				rs3778889	T	C	0.0246	0.0053	3.416e-06	-0.0911	0.0499	0.06805	21.5373
				rs6477873	T	C	0.0131	0.0027	9.506e-07	-0.0137	0.0276	0.6198	23.5336
				rs6952850	A	G	-0.012	0.0027	6.875e-06	0.01	0.0298	0.7374	19.7473
				rs7178596	A	G	-0.012	0.0027	7.922e-06	-0.0443	0.027	0.1008	19.7473
				rs7446718	A	G	-0.0417	0.0082	3.832e-07	0.0426	0.0305	0.1628	25.8283
				rs7544738	A	G	0.0132	0.0027	7.152e-07	0.0236	0.034	0.4867	23.8943
				rs7660017	A	G	-0.0131	0.0028	2.339e-06	-0.0168	0.0338	0.62	21.8827
				rs789195	A	G	-0.0128	0.0027	2.526e-06	0.0206	0.0294	0.4842	22.4681
				rs943251	T	G	0.0118	0.0027	9.899e-06	-0.0254	0.0289	0.3804	19.0946
				rs9460599	T	C	0.0302	0.0066	4.862e-06	-0.0615	0.0301	0.04072	20.9112
				rs9841498	T	C	0.0145	0.0027	7.117e-08	-0.0613	0.0285	0.03163	28.8325
		Carbohydrate	1,5-anhydroglucitol (1,5-AG)	rs10508432	A	G	-0.0124	0.0027	4.069e-06	-0.031	0.0296	0.295	21.0861
				rs10746431	A	G	0.0558	0.0111	5.096e-07	0.2314	0.1215	0.05686	25.2641
				rs1131718	A	G	-0.0166	0.0037	5.711e-06	-0.0407	0.042	0.3329	20.123
				rs11564708	C	G	0.0155	0.0034	6.395e-06	0.0075	0.0425	0.8595	20.7772
				rs11580613	T	C	0.0188	0.0042	8.682e-06	0.0752	0.0414	0.06912	20.0308
				rs11722368	T	C	0.013	0.0027	1.032e-06	-0.0098	0.027	0.7175	23.1761
				rs12465802	A	G	-0.0364	0.0032	3.466e-29	-0.0346	0.0377	0.3589	129.355
				rs12603532	T	C	-0.0368	0.0074	6.622e-07	-0.0614	0.0519	0.2369	24.7237
				rs12677067	A	G	-0.015	0.0033	5.512e-06	0.0247	0.0273	0.366	20.6555
				rs1472578	A	T	-0.0126	0.0027	2.441e-06	-0.0295	0.0278	0.2884	21.7718
				rs1499686	A	G	-0.0174	0.0035	7.494e-07	-0.0587	0.0321	0.06697	24.7083
				rs1545472	A	G	0.0118	0.0027	9.22e-06	0.0408	0.0278	0.1428	19.0949
				rs1687134	T	C	0.0289	0.006	1.583e-06	0.003	0.0319	0.925	23.1737
				rs17212491	A	G	0.016	0.0035	5.926e-06	-0.0319	0.0467	0.4946	20.8922
				rs214247	T	C	-0.0119	0.0026	6.455e-06	-0.0131	0.0294	0.6549	20.9425
				rs244763	A	G	0.012	0.0027	8.704e-06	-0.0173	0.0305	0.5716	19.7477
				rs3793126	A	G	0.0123	0.0027	4.778e-06	0.0306	0.0358	0.3925	20.7474
				rs3800993	T	C	0.0287	0.0036	1.528e-15	-0.0167	0.0456	0.7149	63.5389
				rs4556997	A	C	-0.0189	0.0042	6.399e-06	0.0282	0.0449	0.5291	20.2445
				rs4671111	T	C	-0.0126	0.0027	1.998e-06	-0.006	0.0278	0.8297	21.7718
				rs4742351	T	C	-0.0125	0.0027	2.812e-06	-0.0256	0.0293	0.3822	21.4276
				rs4791715	T	G	-0.0126	0.0026	1.658e-06	-0.0171	0.0269	0.5249	23.4788
				rs4954573	T	G	0.0219	0.0033	2.529e-11	0.0296	0.0393	0.452	44.0293
				rs5027944	T	C	0.0122	0.0027	3.931e-06	0.0069	0.0311	0.8258	20.4114
				rs5757568	A	G	0.0122	0.0027	5.104e-06	-0.0067	0.0353	0.8493	20.4114
				rs5998272	A	C	0.0261	0.0053	1.083e-06	0.1012	0.0638	0.1127	24.2443
				rs618900	C	G	-0.016	0.0035	5.997e-06	0.0357	0.0427	0.4033	20.8922
				rs7570971	A	C	-0.0373	0.0027	7.861e-45	-0.0394	0.0373	0.2906	190.797
				rs7915784	A	G	0.0247	0.0053	2.647e-06	-0.0607	0.0403	0.1324	21.7132
				rs9556974	C	G	0.0135	0.0027	5.355e-07	0.0008	0.0272	0.9772	24.9932
				rs9756306	A	G	-0.0158	0.0027	3.64e-09	-0.0049	0.033	0.8831	34.2348
		Amino acid	levulinate (4-oxovalerate)	rs10162458	T	C	0.0087	0.0019	8.5e-06	-0.019	0.0298	0.5243	20.9603
				rs10514491	T	C	0.0088	0.002	7.285e-06	0.075	0.0365	0.03973	19.3541
				rs11222082	C	G	-0.0137	0.0029	2.731e-06	-0.0127	0.0336	0.7051	22.3106
				rs11776902	A	G	-0.0091	0.0019	3.214e-06	0.0327	0.0318	0.3034	22.932
				rs12406448	T	C	0.1301	0.0292	8.127e-06	0.1431	0.0599	0.0169	19.8139
				rs12498629	T	C	-0.0086	0.002	9.338e-06	-0.0279	0.0312	0.3713	18.4843
				rs12616207	A	G	0.0099	0.002	4.164e-07	0.017	0.0371	0.6457	24.495
				rs12787323	T	G	0.0093	0.002	1.646e-06	0.0126	0.0292	0.666	21.6159
				rs12871836	A	C	-0.0093	0.0019	1.531e-06	0.044	0.0352	0.2115	23.9511
				rs12996267	C	G	-0.0103	0.0019	1.234e-07	-0.0444	0.0332	0.1807	29.3788
				rs13268221	T	C	-0.0088	0.0019	6.217e-06	0.0305	0.0291	0.2943	21.445
				rs13278849	A	G	-0.013	0.002	2.786e-11	-0.026	0.0314	0.4085	42.2371
				rs13395555	T	C	0.0086	0.0019	8.249e-06	0.0173	0.0269	0.5199	20.4813
				rs1389052	T	C	0.0087	0.002	8.954e-06	0.0169	0.0324	0.6026	18.9167
				rs1457192	A	G	-0.009	0.002	6.795e-06	-0.0124	0.034	0.7159	20.2426
				rs17118209	T	C	-0.0291	0.0066	9.679e-06	-0.0394	0.0448	0.3789	19.4341
				rs17589032	T	G	-0.0338	0.0076	8.703e-06	0.0496	0.0651	0.4463	19.773
				rs1769582	A	G	0.0089	0.002	5.582e-06	0.0239	0.0337	0.4774	19.7964
				rs1876088	A	C	-0.0088	0.0019	5.768e-06	-0.0266	0.0286	0.3527	21.445
				rs1998125	T	G	-0.0088	0.0019	5.751e-06	0.0188	0.0269	0.485	21.445
				rs2256490	A	T	0.0087	0.0019	7.725e-06	-0.0182	0.0283	0.5204	20.9603
				rs227375	T	C	0.0097	0.0019	5.756e-07	-0.0115	0.0267	0.6661	26.0557
				rs2286707	T	G	-0.0087	0.002	9.496e-06	0.0227	0.0348	0.5134	18.9167
				rs2434210	A	T	-0.0139	0.0029	1.301e-06	-0.0177	0.0459	0.6994	22.9668
				rs2514587	A	G	0.01	0.0019	2.999e-07	0.0093	0.0279	0.7405	27.6924
				rs2781537	T	C	0.0087	0.0019	7.722e-06	-0.007	0.027	0.7954	20.9603
				rs302149	A	G	0.0258	0.0058	9.337e-06	-0.0468	0.0929	0.6147	19.7811
				rs328370	T	G	0.0098	0.0019	5.302e-07	-0.0079	0.0292	0.7876	26.5957
				rs3742766	A	G	-0.0215	0.0048	8.441e-06	0.0393	0.0675	0.5605	20.0568
				rs4147331	A	G	0.0087	0.0019	7.471e-06	-0.0372	0.028	0.1835	20.9603
				rs4298477	T	C	0.0087	0.0019	8.401e-06	0.0068	0.0274	0.8027	20.9603
				rs4434479	A	G	0.0096	0.0019	8.836e-07	0.0093	0.0326	0.7752	25.5213
				rs446125	T	G	-0.0128	0.0029	9.272e-06	0.0481	0.0324	0.1375	19.4756
				rs4878628	T	C	0.0106	0.002	6.176e-08	-0.0289	0.033	0.3811	28.0814
				rs534408	T	G	0.0088	0.0019	6.066e-06	0.0273	0.0304	0.3691	21.445
				rs571139	A	G	0.0093	0.0019	1.621e-06	-0.0081	0.0271	0.7661	23.9511
				rs598236	T	C	-0.0092	0.0019	2.278e-06	-0.0077	0.031	0.805	23.4388
				rs624947	A	G	-0.0094	0.002	1.898e-06	-0.0275	0.0336	0.4128	22.0832
				rs625676	T	C	-0.009	0.0019	3.673e-06	-0.0348	0.0342	0.3096	22.4308
				rs6441104	A	G	0.0139	0.0029	1.725e-06	0.108	0.0471	0.02196	22.9668
				rs6476317	T	C	0.0186	0.0039	1.677e-06	0.006	0.0713	0.9331	22.7386
				rs6513545	A	G	0.0088	0.0019	5.253e-06	0.0095	0.0288	0.7422	21.445
				rs6738212	A	G	-0.0089	0.0019	4.294e-06	-0.0404	0.034	0.2345	21.9351
				rs6874723	T	C	0.0091	0.0019	3.17e-06	-0.0451	0.028	0.1075	22.932
				rs6919834	T	C	0.0144	0.0029	8.273e-07	-0.01	0.036	0.782	24.6488
				rs711995	T	C	0.0108	0.0019	2.704e-08	0.0144	0.0299	0.6297	32.3004
				rs7194277	C	G	-0.0087	0.0019	8.334e-06	-0.0551	0.0295	0.06194	20.9603
				rs727233	A	G	-0.0089	0.002	6.488e-06	-0.011	0.0309	0.7212	19.7964
				rs7541235	T	G	-0.0103	0.0019	1.149e-07	0.0671	0.0315	0.03333	29.3788
				rs7677906	T	C	0.0087	0.0019	7.071e-06	0.0238	0.0265	0.3696	20.9603
				rs7776725	T	C	-0.0086	0.0019	9.274e-06	0.0012	0.0335	0.9714	20.4813
				rs7800932	T	G	0.0088	0.0019	5.515e-06	0.0252	0.028	0.367	21.445
				rs8180794	A	G	0.0092	0.0019	2.017e-06	-0.0361	0.027	0.1818	23.4388
				rs892857	T	C	-0.0091	0.0019	2.833e-06	-0.0191	0.0272	0.4819	22.932
				rs922048	A	T	-0.009	0.0019	3.331e-06	0.0272	0.0324	0.4011	22.4308
				rs9539356	A	C	0.0089	0.0019	4.746e-06	0.0039	0.0346	0.9107	21.9351
				rs9547604	A	G	-0.0087	0.002	7.715e-06	-0.0441	0.0297	0.1379	18.9167
		Lipid	scyllo-inositol	rs12079356	A	G	-0.0291	0.0065	8.421e-06	-0.0599	0.0299	0.04517	20.0363
				rs17058047	A	G	-0.044	0.0098	7.325e-06	-0.1684	0.0661	0.01082	20.1517
				rs2574985	A	G	-0.021	0.0043	1.267e-06	-0.0123	0.0323	0.7028	23.8429
				rs2575043	A	T	-0.02	0.0043	3.632e-06	0.0552	0.0361	0.1267	21.6262
				rs2761735	T	C	-0.024	0.0051	2.674e-06	-0.0404	0.0323	0.2104	22.1381
				rs4694161	A	G	0.0513	0.0114	7.194e-06	0.0917	0.0997	0.3575	20.2434
				rs4787294	A	T	0.075	0.008	9.644e-21	0.111	0.0599	0.06373	87.8619
				rs4931472	A	G	-0.0186	0.0041	7.297e-06	0.0537	0.0341	0.1148	20.5739
				rs6829935	T	C	-0.0203	0.0043	2.566e-06	0.0175	0.0336	0.6024	22.2799
				rs6950034	A	G	0.1663	0.0352	2.251e-06	0.3067	0.1368	0.02489	22.2905
				rs780241	A	G	0.0209	0.0043	1.238e-06	0.027	0.0329	0.4124	23.6164
				rs9284892	T	C	-0.0382	0.0085	7.033e-06	-0.011	0.0518	0.832	20.1905
			X-13431--nonanoylcarnitine*	rs11758894	T	C	0.0766	0.017	6.355e-06	-0.1283	0.1161	0.2692	20.2965
				rs12566232	A	C	-0.0446	0.005	5.694e-19	-0.0411	0.0295	0.1633	79.5409
				rs13003126	T	C	0.0346	0.0068	3.629e-07	0.0503	0.0441	0.2545	25.8818
				rs1509821	T	C	0.0574	0.0076	5.285e-14	-0.0033	0.0534	0.9511	57.0239
				rs1693551	T	C	-0.0197	0.0043	4.794e-06	-0.0185	0.0266	0.487	20.9824
				rs17743577	T	C	-0.0269	0.0058	3.74e-06	0.0554	0.0313	0.07647	21.5035
				rs17865343	A	G	-0.0412	0.0083	6.159e-07	-0.0217	0.0336	0.5182	24.632
				rs1947110	A	G	0.0235	0.0051	3.344e-06	-0.0267	0.0394	0.498	21.2254
				rs2048073	A	G	-0.03	0.0065	4.129e-06	0.0173	0.0298	0.5624	21.2949
				rs2493599	T	C	0.0191	0.0043	9.602e-06	0.0165	0.027	0.5422	19.7238
				rs3738934	T	C	-0.1056	0.0043	1.21e-134	-0.0668	0.0289	0.02091	602.909
				rs3742758	A	G	0.0739	0.0159	3.449e-06	0.0805	0.1022	0.4311	21.5951
				rs4687148	T	G	0.0489	0.0104	2.653e-06	0.0182	0.0529	0.7316	22.101
				rs7740539	T	C	-0.0227	0.005	6.729e-06	0.0358	0.0292	0.2206	20.605
				rs7741438	A	G	0.0255	0.005	3.376e-07	0.007	0.03	0.816	26.0017
				rs992029	T	C	-0.0422	0.0077	3.926e-08	-0.055	0.061	0.3671	30.0265
			1-myristoylglycerophosphocholine	rs1493534	A	C	0.0219	0.0048	4.966e-06	0.0354	0.0418	0.3966	20.8108
				rs2490288	T	C	0.0163	0.0037	8.062e-06	-0.0544	0.0328	0.09689	19.4023
				rs249619	T	C	-0.0319	0.0072	8.87e-06	-0.0195	0.0269	0.4689	19.6076
				rs3813782	A	G	0.0535	0.0118	5.81e-06	0.0781	0.0344	0.02326	20.533
				rs7710231	T	C	-0.0168	0.0038	9.634e-06	-0.0057	0.0281	0.8405	19.5404
				rs780093	T	C	0.019	0.0036	1.329e-07	0.0551	0.0271	0.04235	27.8474
		Peptide	X-14208--phenylalanylserine	rs10973519	T	C	-0.0296	0.0067	9.777e-06	0.0173	0.0297	0.5607	19.5019
				rs12404009	A	G	0.2036	0.0434	2.738e-06	0.1325	0.0682	0.05215	21.9812
				rs1889157	A	G	-0.0342	0.0076	6.437e-06	-0.0304	0.0355	0.3917	20.2256
				rs4362	T	C	0.0612	0.0064	1.366e-21	0.0055	0.0266	0.837	91.3662
				rs4897622	A	G	-0.0574	0.0125	4.104e-06	-0.0623	0.0328	0.05744	21.061
				rs4954715	A	G	-0.0527	0.0111	2.283e-06	-0.0401	0.037	0.2775	22.5226
				rs651007	T	C	-0.0407	0.0077	1.462e-07	-0.072	0.0312	0.02078	27.9158
				rs7187550	T	C	0.0473	0.0101	2.674e-06	0.1105	0.0356	0.00192	21.914
				rs7474722	T	C	-0.0757	0.0166	5.293e-06	0.0343	0.0469	0.4649	20.7787
				rs7812350	T	C	0.0344	0.0076	6.292e-06	0.0056	0.0299	0.8519	20.4707
				rs7980973	T	G	-0.0381	0.0078	1.104e-06	0.0143	0.0348	0.6823	23.8398
		Lipid	7-alpha-hydroxy-3-oxo-4-cholestenoate (7-Hoca)	rs10064153	A	C	-0.0119	0.0026	3.781e-06	0.0156	0.0281	0.5789	20.9425
				rs10501675	A	C	-0.0346	0.007	7.054e-07	0.0702	0.0521	0.178	24.4252
				rs11593054	T	G	0.0123	0.0025	1.12e-06	-0.066	0.0393	0.09341	24.1998
				rs11627218	A	T	0.013	0.0026	6.458e-07	0.0036	0.0298	0.9052	24.9932
				rs12217848	A	G	0.0118	0.0026	5.737e-06	0.0024	0.0353	0.9454	20.592
				rs12509356	C	G	0.018	0.004	6.795e-06	-0.0307	0.0417	0.4623	20.2427
				rs1428365	T	C	-0.0192	0.0042	4.516e-06	0.0341	0.0336	0.3114	20.8923
				rs16750	A	G	-0.015	0.0034	7.591e-06	0.0064	0.0493	0.8961	19.4584
				rs2146548	T	G	0.012	0.0027	6.996e-06	-0.0147	0.031	0.6366	19.7477
				rs2625530	A	G	0.0123	0.0026	2.409e-06	-0.0586	0.0309	0.05787	22.3741
				rs6755317	A	G	0.0357	0.0075	2.033e-06	-0.1699	0.0838	0.0427	22.6514
				rs7225312	A	T	-0.0162	0.0035	3.159e-06	-0.0591	0.071	0.4058	21.4178
				rs9369302	T	C	0.0118	0.0026	4.148e-06	-0.0296	0.0289	0.3062	20.592
				rs9830523	T	C	-0.0346	0.0076	5.703e-06	0.0479	0.0721	0.5065	20.7208
				rs9953686	T	C	0.0118	0.0026	6.93e-06	-0.05	0.0301	0.09703	20.592
				rs9954696	A	T	0.0121	0.0027	5.364e-06	-0.0227	0.0302	0.4516	20.0782
		Peptide	phenylalanylphenylalanine	rs2672893	A	G	-0.0218	0.0047	4.353e-06	0.0114	0.0322	0.7229	21.5048
				rs4656083	A	G	0.0345	0.0068	4.091e-07	-0.0556	0.0281	0.04822	25.7115
				rs6089828	T	C	-0.0165	0.0036	5.861e-06	0.0443	0.0285	0.1193	20.9981
				rs749902	T	C	0.0168	0.0037	4.611e-06	-0.0128	0.0362	0.7229	20.6078

## Sheet: Table S4
Table S4 Mendelian randomization results between circulating serum metabolites and hemorrhagic stroke
Hemorrhagic stroke/ outcome	Classification	Serum metabolites/ exposure	Resulting source dataset	nSNP	Method of MR	Beta	SE	P-value	OR (95%CI)	FDR
Intracerebral hemorrhage	Carbohydrate	mannose	FinnGen R9	21	Inverse variance weighted	-0.874389	0.328248	0.00772609	0.42 (0.22-0.79)	0.100439
					Weighted median	-0.932423	0.49929	0.0618324	0.39 (0.15-1.05)	0.100439
					MR Egger	-0.314575	0.704607	0.660316	0.73 (0.18-2.91)	0.100439
					Simple mode	-1.14772	0.930193	0.231561	0.32 (0.05-1.96)	0.100439
					Weighted mode	-1.03431	0.526387	0.0634687	0.36 (0.13-1.00)	0.100439
	Nucleotide	uridine			Inverse variance weighted	1.63921	0.804173	0.0415126	5.15 (1.07- 24.91)	0.539663
					Weighted median	1.9072	1.04291	0.0674401	6.73 (0.87- 52.00)	0.539663
					MR Egger	1.97034	2.49533	0.439499	7.17 (0.05-954.51)	0.539663
					Simple mode	2.99593	1.72615	0.098016	20.00 (0.68-589.45)	0.539663
					Weighted mode	2.06264	1.39368	0.154455	7.87 (0.51-120.81)	0.539663
	Amino acid	phenylacetate		10	Inverse variance weighted	0.549158	0.250713	0.0284964	1.73 (1.06-2.83)	1.06861
					Weighted median	0.633444	0.34074	0.0630233	1.88 (0.97-3.67)	1.06861
					MR Egger	0.843122	0.380069	0.0573304	2.32 (1.10-4.89)	1.06861
					Simple mode	0.479883	0.553056	0.408102	1.62 (0.55-4.78)	1.06861
					Weighted mode	0.590197	0.314526	0.0933315	1.80 (0.97-3.34)	1.06861
	Peptide	pyroglutamylglycine		4	Inverse variance weighted	0.755598	0.258584	0.00347725	2.13 (1.28- 3.53)	0.0938856
					Weighted median	0.59185	0.337491	0.0794858	1.81 (0.93- 3.50)	0.0938856
					MR Egger	1.64947	0.792698	0.172935	5.20 (1.10-24.61)	0.0938856
					Simple mode	0.534241	0.409673	0.283248	1.71 (0.76- 3.81)	0.0938856
					Weighted mode	0.564844	0.354169	0.209012	1.76 (0.88- 3.52)	0.0938856
	Amino acid	isovalerylcarnitine		20	Inverse variance weighted	0.652661	0.235656	0.00561331	1.92 (1.21-3.05)	0.420998
					Weighted median	0.796774	0.349291	0.0225415	2.22 (1.12-4.40)	0.420998
					MR Egger	0.898575	0.386638	0.0320263	2.46 (1.15-5.24)	0.420998
					Simple mode	0.912805	0.569098	0.125219	2.49 (0.82-7.60)	0.420998
					Weighted mode	0.733802	0.343363	0.0458093	2.08 (1.06-4.08)	0.420998
	Carbohydrate	mannose	FinnGen R7	21	Inverse variance weighted	-1.00842	0.390782	0.00986491	0.36 (0.17-0.78)	0.128244
					Weighted median	-0.838164	0.575417	0.145221	0.43 (0.14-1.34)	0.128244
					MR Egger	-1.21678	0.840321	0.16392	0.30 (0.06-1.54)	0.128244
					Simple mode	0.0917186	1.02983	0.929918	1.10 (0.15-8.25)	0.128244
					Weighted mode	-1.06339	0.581413	0.0823546	0.35 (0.11-1.08)	0.128244
	Cofactors and vitamins	biliverdin		17	Inverse variance weighted	-0.527634	0.194918	0.00679035	0.59 (0.40-0.86)	0.0882746
					Weighted median	-0.516754	0.232366	0.0261567	0.60 (0.38-0.94)	0.0882746
					MR Egger	-0.352946	0.328376	0.299441	0.70 (0.37-1.34)	0.0882746
					Simple mode	-1.46066	0.558366	0.0187234	0.23 (0.08-0.69)	0.0882746
					Weighted mode	-0.487138	0.243924	0.0631163	0.61 (0.38-0.99)	0.0882746
	Nucleotide	hypoxanthine		24	Inverse variance weighted	0.961921	0.470549	0.0409286	2.62 (1.04- 6.58)	0.532072
					Weighted median	0.49225	0.621376	0.428248	1.64 (0.48- 5.53)	0.532072
					MR Egger	1.05756	1.33881	0.438001	2.88 (0.21-39.71)	0.532072
					Simple mode	0.987837	1.12684	0.389743	2.69 (0.30-24.45)	0.532072
					Weighted mode	0.263618	0.902239	0.772767	1.30 (0.22- 7.63)	0.532072
	Amino acid	3-methylhistidine		8	Inverse variance weighted	0.450396	0.221207	0.0417417	1.57 (1.02-2.42)	1.04354
					Weighted median	0.393153	0.307798	0.201493	1.48 (0.81-2.71)	1.04354
					MR Egger	0.237869	0.62582	0.716968	1.27 (0.37-4.33)	1.04354
					Simple mode	0.226089	0.423504	0.609969	1.25 (0.55-2.88)	1.04354
					Weighted mode	0.399431	0.314478	0.244623	1.49 (0.80-2.76)	1.04354
	Lipid	glycodeoxycholate		6	Inverse variance weighted	0.324527	0.158346	0.0404154	1.38 (1.01-1.89)	0.82178
					Weighted median	0.313758	0.203281	0.122718	1.37 (0.92-2.04)	0.82178
					MR Egger	0.308835	0.617198	0.643083	1.36 (0.41-4.57)	0.82178
					Simple mode	0.326545	0.262849	0.269203	1.39 (0.83-2.32)	0.82178
					Weighted mode	0.326545	0.254317	0.255416	1.39 (0.84-2.28)	0.82178
	Cofactors and vitamins	bilirubin (Z,Z)		11	Inverse variance weighted	-0.28214	0.13532	0.0370711	0.75 (0.58-0.98)	0.160642
					Weighted median	-0.348508	0.159193	0.0285817	0.71 (0.52-0.96)	0.160642
					MR Egger	-0.233102	0.238634	0.354183	0.79 (0.50-1.26)	0.160642
					Simple mode	-0.148144	0.308992	0.641936	0.86 (0.47-1.58)	0.160642
					Weighted mode	-0.309518	0.159711	0.0813526	0.73 (0.54-1.00)	0.160642
	Peptide	pyroglutamylglycine		4	Inverse variance weighted	0.900401	0.310973	0.00378638	2.46 (1.34- 4.53)	0.102232
					Weighted median	0.74618	0.408354	0.0676568	2.11 (0.95- 4.70)	0.102232
					MR Egger	1.56368	0.965022	0.246596	4.78 (0.72-31.66)	0.102232
					Simple mode	0.579333	0.547675	0.367785	1.78 (0.61- 5.22)	0.102232
					Weighted mode	0.626873	0.462803	0.268559	1.87 (0.76- 4.64)	0.102232
	Cofactors and vitamins	bilirubin (E,E)*		10	Inverse variance weighted	-0.388697	0.178273	0.029232	0.68 (0.48-0.96)	0.190008
					Weighted median	-0.458085	0.211945	0.0306692	0.63 (0.42-0.96)	0.190008
					MR Egger	-0.646993	0.31997	0.0778119	0.52 (0.28-0.98)	0.190008
					Simple mode	-0.597264	0.425276	0.193753	0.55 (0.24-1.27)	0.190008
					Weighted mode	-0.473055	0.216001	0.0562451	0.62 (0.41-0.95)	0.190008
	Lipid	1-palmitoylglycerophosphocholine		33	Inverse variance weighted	-1.37701	0.606614	0.0232082	0.25 (0.08-0.83)	0.943799
					Weighted median	-1.78455	0.898615	0.0470456	0.17 (0.03-0.98)	0.943799
					MR Egger	-2.3651	1.89912	0.222329	0.09 (0.00-3.89)	0.943799
					Simple mode	-2.56848	1.84642	0.173804	0.08 (0.00-2.86)	0.943799
					Weighted mode	-2.47867	1.54219	0.117825	0.08 (0.00-1.72)	0.943799
	Xenobiotics	metoprolol acid metabolite*		34	Inverse variance weighted	-0.0505979	0.0201001	0.0118259	0.95 (0.91-0.99)	0.46121
					Weighted median	-0.0480124	0.0298505	0.107741	0.95 (0.90-1.01)	0.46121
					MR Egger	-0.00881743	0.0354182	0.804989	0.99 (0.92-1.06)	0.46121
					Simple mode	-0.0284781	0.0469272	0.548099	0.97 (0.89-1.07)	0.46121
					Weighted mode	-0.0335272	0.0340524	0.331996	0.97 (0.90-1.03)	0.46121
	Amino acid	isovalerylcarnitine		21	Inverse variance weighted	0.641391	0.27837	0.0212173	1.90 (1.10- 3.28)	1.5913
					Weighted median	0.976688	0.409133	0.0169765	2.66 (1.19- 5.92)	1.5913
					MR Egger	1.15562	0.459598	0.021089	3.18 (1.29- 7.82)	1.5913
					Simple mode	1.12992	0.722412	0.133482	3.10 (0.75-12.75)	1.5913
					Weighted mode	0.961329	0.382551	0.0206542	2.62 (1.24- 5.54)	1.5913
	Lipid	isovalerate		4	Inverse variance weighted	2.39663	0.904324	0.00804464	10.99 (1.87-64.66)	0.981446
					Weighted median	2.32085	1.03684	0.0251961	10.18 (1.33-77.72)	0.981446
					MR Egger	4.46653	32.445	0.903115	87.05 (0.00-3.61E+29)	0.981446
					Simple mode	2.17947	1.35851	0.206984	8.84 (0.62-126.74)	0.981446
					Weighted mode	2.19614	1.35873	0.204445	8.99 (0.63-128.93)	0.981446
	Amino acid	cysteine-glutathione disulfide		9	Inverse variance weighted	-0.620946	0.279776	0.0264571	0.54 (0.31-0.93)	0.99214
					Weighted median	-0.478575	0.361991	0.186147	0.62 (0.30-1.26)	0.99214
					MR Egger	-1.1163	1.29787	0.418215	0.33 (0.03-4.17)	0.99214
					Simple mode	-0.326125	0.545817	0.566699	0.72 (0.25-2.10)	0.99214
					Weighted mode	-0.375207	0.48873	0.464709	0.69 (0.26-1.79)	0.99214
	Lipid	2-oleoylglycerophosphocholine*		17	Inverse variance weighted	1.13737	0.55291	0.0396807	3.12 (1.06- 9.22)	0.968209
					Weighted median	1.51787	0.76343	0.0467863	4.56 (1.02- 20.37)	0.968209
					MR Egger	1.73141	1.94064	0.386384	5.65 (0.13-253.42)	0.968209
					Simple mode	2.49279	1.40587	0.0952411	12.09 (0.77-190.24)	0.968209
					Weighted mode	2.4671	1.50528	0.120731	11.79 (0.62-225.30)	0.968209
		2-hydroxypalmitate		48	Inverse variance weighted	0.919654	0.395066	0.0199201	2.51 (1.16- 5.44)	1.21512
					Weighted median	0.591031	0.60927	0.332014	1.81 (0.55- 5.96)	1.21512
					MR Egger	0.792103	0.777555	0.313669	2.21 (0.48-10.14)	1.21512
					Simple mode	2.13408	1.18602	0.0783827	8.45 (0.83-86.37)	1.21512
					Weighted mode	0.295563	0.774067	0.704307	1.34 (0.29- 6.13)	1.21512
		ursodeoxycholate	FinnGen R5	11	Inverse variance weighted	-0.412276	0.208751	0.0482724	0.66 (0.44-1.00)	1.96308
					Weighted median	-0.416542	0.300457	0.165637	0.66 (0.37-1.19)	1.96308
					MR Egger	-0.424447	0.364347	0.273986	0.65 (0.32-1.34)	1.96308
					Simple mode	-0.373726	0.37841	0.346631	0.69 (0.33-1.44)	1.96308
					Weighted mode	-0.397984	0.28258	0.189338	0.67 (0.39-1.17)	1.96308
		cortisol		13	Inverse variance weighted	-1.14128	0.570994	0.0456341	0.32 (0.10-0.98)	5.56737
					Weighted median	-0.376664	0.785855	0.631722	0.69 (0.15-3.20)	5.56737
					MR Egger	-0.59566	1.32804	0.662481	0.55 (0.04-7.44)	5.56737
					Simple mode	-0.414797	1.12834	0.71956	0.66 (0.07-6.03)	5.56737
					Weighted mode	-0.44248	0.9836	0.660832	0.64 (0.09-4.42)	5.56737
	Peptide	glycylvaline		7	Inverse variance weighted	-1.06864	0.52102	0.040262	0.34 (0.12- 0.95)	0.543536
					Weighted median	-1.18482	0.5575	0.0335673	0.31 (0.10- 0.91)	0.543536
					MR Egger	-1.28311	2.72637	0.657722	0.28 (0.00-58.01)	0.543536
					Simple mode	-2.0306	1.07066	0.106673	0.13 (0.02- 1.07)	0.543536
					Weighted mode	-1.90955	1.08425	0.128687	0.15 (0.02- 1.24)	0.543536
	Amino acid	2-hydroxyisobutyrate		19	Inverse variance weighted	-1.39252	0.628994	0.0268364	0.25 (0.07-0.85)	1.00637
					Weighted median	-1.88717	0.894013	0.0347812	0.15 (0.03-0.87)	1.00637
					MR Egger	-1.5981	1.83035	0.394768	0.20 (0.01-7.31)	1.00637
					Simple mode	-2.141	1.55802	0.186255	0.12 (0.01-2.49)	1.00637
					Weighted mode	-2.0583	1.06661	0.0695507	0.13 (0.02-1.03)	1.00637
	Peptide	aspartylphenylalanine		6	Inverse variance weighted	1.10821	0.507703	0.0290515	3.03 (1.12- 8.19)	0.784391
					Weighted median	1.332	0.624672	0.0329801	3.79 (1.11-12.89)	0.784391
					MR Egger	1.0736	1.68527	0.558726	2.93 (0.11-79.58)	0.784391
					Simple mode	1.03256	1.14258	0.407581	2.81 (0.30-26.36)	0.784391
					Weighted mode	1.52713	0.710977	0.0844655	4.60 (1.14-18.55)	0.784391
		pyroglutamylglycine		4	Inverse variance weighted	0.769893	0.39216	0.0496213	2.16 (1.00- 4.66)	0.446592
					Weighted median	0.676059	0.493372	0.170599	1.97 (0.75- 5.17)	0.446592
					MR Egger	1.80245	1.2183	0.277129	6.06 (0.56-66.04)	0.446592
					Simple mode	0.561362	0.638223	0.443853	1.75 (0.50- 6.12)	0.446592
					Weighted mode	0.62934	0.571462	0.351205	1.88 (0.61- 5.75)	0.446592
	Lipid	n-Butyl Oleate		10	Inverse variance weighted	1.32342	0.663949	0.0462338	3.76 (1.02- 13.80)	2.82026
					Weighted median	0.999564	0.906648	0.270252	2.72 (0.46- 16.06)	2.82026
					MR Egger	2.00687	1.76127	0.287484	7.44 (0.24-234.85)	2.82026
					Simple mode	0.562698	1.35878	0.688482	1.76 (0.12- 25.18)	2.82026
					Weighted mode	0.442235	1.4333	0.764692	1.56 (0.09- 25.83)	2.82026
		linoleate (18:2n6)	ebi-a-GCST90018870	17	Inverse variance weighted	-2.20563	0.565698	9.66105e-05	0.11 (0.04-0.33)	0.0117865
					Weighted median	-2.21964	0.811071	0.00620626	0.11 (0.02-0.53)	0.0117865
					MR Egger	-2.98791	2.16556	0.187888	0.05 (0.00-3.51)	0.0117865
					Simple mode	-2.10843	1.38826	0.148335	0.12 (0.01-1.85)	0.0117865
					Weighted mode	-2.19111	1.27584	0.105199	0.11 (0.01-1.36)	0.0117865
		arachidonate (20:4n6)		21	Inverse variance weighted	-0.829862	0.38718	0.0320851	0.44 (0.20-0.93)	0.489298
					Weighted median	-1.00554	0.507839	0.0476997	0.37 (0.14-0.99)	0.489298
					MR Egger	-1.4931	0.632701	0.0291307	0.22 (0.07-0.78)	0.489298
					Simple mode	-0.291936	1.04097	0.782015	0.75 (0.10-5.75)	0.489298
					Weighted mode	-1.19061	0.5104	0.0302226	0.30 (0.11-0.83)	0.489298
	Amino acid	pipecolate		16	Inverse variance weighted	0.788783	0.345662	0.0224926	2.20 (1.12- 4.33)	0.854719
					Weighted median	0.502696	0.461705	0.27625	1.65 (0.67- 4.09)	0.854719
					MR Egger	1.7147	0.879962	0.0716724	5.56 (0.99-31.17)	0.854719
					Simple mode	0.0701484	0.931024	0.940936	1.07 (0.17- 6.65)	0.854719
					Weighted mode	0.195234	0.795091	0.809359	1.22 (0.26- 5.78)	0.854719
	Lipid	taurochenodeoxycholate		13	Inverse variance weighted	-0.344872	0.150797	0.0221964	0.71 (0.53-0.95)	0.541591
					Weighted median	-0.234515	0.211913	0.268442	0.79 (0.52-1.20)	0.541591
					MR Egger	-0.232062	0.269582	0.407708	0.79 (0.47-1.34)	0.541591
					Simple mode	-0.283476	0.270654	0.315565	0.75 (0.44-1.28)	0.541591
					Weighted mode	-0.237123	0.217068	0.296107	0.79 (0.52-1.21)	0.541591
	Amino acid	levulinate (4-oxovalerate)		57	Inverse variance weighted	0.583537	0.284792	0.0404628	1.79 (1.03-3.13)	0.768793
					Weighted median	0.329434	0.463399	0.477142	1.39 (0.56-3.45)	0.768793
					MR Egger	0.578316	0.433859	0.188041	1.78 (0.76-4.17)	0.768793
					Simple mode	-0.143187	1.09274	0.896217	0.87 (0.10-7.38)	0.768793
					Weighted mode	0.289624	0.407673	0.480384	1.34 (0.60-2.97)	0.768793
	Xenobiotics	glycerol 2-phosphate		32	Inverse variance weighted	0.647596	0.285541	0.0233316	1.91 (1.09-3.34)	0.454965
					Weighted median	0.483328	0.426343	0.256938	1.62 (0.70-3.74)	0.454965
					MR Egger	0.806153	0.527244	0.136743	2.24 (0.80-6.29)	0.454965
					Simple mode	0.238684	0.745226	0.750902	1.27 (0.29-5.47)	0.454965
					Weighted mode	0.437666	0.478492	0.367421	1.55 (0.61-3.96)	0.454965
	Lipid	dehydroisoandrosterone sulfate (DHEA-S)		22	Inverse variance weighted	0.496206	0.226059	0.0281618	1.64 (1.05-2.56)	0.490819
					Weighted median	0.512289	0.30609	0.0941983	1.67 (0.92-3.04)	0.490819
					MR Egger	0.95656	0.640043	0.15065	2.60 (0.74-9.13)	0.490819
					Simple mode	0.320779	0.556363	0.570363	1.38 (0.46-4.10)	0.490819
					Weighted mode	0.409787	0.489924	0.41233	1.51 (0.58-3.94)	0.490819
	Amino acid	phenol sulfate		17	Inverse variance weighted	-0.523409	0.217956	0.0163307	0.59 (0.39-0.91)	1.24113
					Weighted median	-0.48538	0.317993	0.126913	0.62 (0.33-1.15)	1.24113
					MR Egger	-0.67481	0.648534	0.314582	0.51 (0.14-1.82)	1.24113
					Simple mode	-0.40837	0.497577	0.423867	0.66 (0.25-1.76)	1.24113
					Weighted mode	-0.486014	0.366579	0.203521	0.62 (0.30-1.26)	1.24113
	Lipid	1-arachidonoylglycerophosphocholine*		21	Inverse variance weighted	-0.682418	0.306886	0.0261695	0.51 (0.28-0.92)	0.532112
					Weighted median	-1.21502	0.407255	0.00285033	0.30 (0.13-0.66)	0.532112
					MR Egger	-1.44512	0.574968	0.0211348	0.24 (0.08-0.73)	0.532112
					Simple mode	0.269841	0.824561	0.746876	1.31 (0.26-6.59)	0.532112
					Weighted mode	-1.17899	0.418609	0.0106617	0.31 (0.14-0.70)	0.532112
	Xenobiotics	salicyluric glucuronide*		12	Inverse variance weighted	-0.083232	0.0336581	0.0134034	0.92 (0.86-0.98)	0.522733
					Weighted median	-0.0660578	0.0488853	0.176605	0.94 (0.85-1.03)	0.522733
					MR Egger	-0.103427	0.0596772	0.113744	0.90 (0.80-1.01)	0.522733
					Simple mode	-0.150227	0.0710806	0.0582255	0.86 (0.75-0.99)	0.522733
					Weighted mode	-0.050735	0.045641	0.290011	0.95 (0.87-1.04)	0.522733
	Lipid	eicosenoate (20:1n9 or 11)		13	Inverse variance weighted	-1.35993	0.357315	0.000141248	0.26 (0.13-0.52)	0.00861612
					Weighted median	-1.48051	0.506909	0.00349275	0.23 (0.08-0.61)	0.00861612
					MR Egger	-0.938022	0.949597	0.344476	0.39 (0.06-2.52)	0.00861612
					Simple mode	-1.82171	0.897683	0.0652032	0.16 (0.03-0.94)	0.00861612
					Weighted mode	-1.74556	0.749171	0.038071	0.17 (0.04-0.76)	0.00861612
		linolenate [alpha or gamma; (18:3n3 or 6)]		4	Inverse variance weighted	-1.95987	0.706661	0.00554704	0.14 (0.04-0.56)	0.22558
					Weighted median	-1.83371	0.866087	0.0342393	0.16 (0.03-0.87)	0.22558
					MR Egger	-2.53369	1.46654	0.22619	0.08 (0.00-1.41)	0.22558
					Simple mode	-1.75681	1.165	0.228675	0.17 (0.02-1.69)	0.22558
					Weighted mode	-1.57774	1.10114	0.247343	0.21 (0.02-1.79)	0.22558
		1-arachidonoylglycerophosphoethanolamine*		26	Inverse variance weighted	-0.797655	0.342992	0.0200412	0.45 (0.23-0.88)	0.611256
					Weighted median	-1.16911	0.479727	0.0148081	0.31 (0.12-0.80)	0.611256
					MR Egger	-2.13202	0.901249	0.0264195	0.12 (0.02-0.69)	0.611256
					Simple mode	-0.794148	0.961487	0.416641	0.45 (0.07-2.98)	0.611256
					Weighted mode	-1.66736	0.595186	0.00967783	0.19 (0.06-0.61)	0.611256
	Amino acid	glutaroyl carnitine		34	Inverse variance weighted	-0.526263	0.247092	0.0331863	0.59 (0.36-0.96)	0.840721
					Weighted median	-0.152611	0.364689	0.675604	0.86 (0.42-1.75)	0.840721
					MR Egger	-0.0902827	0.504842	0.859196	0.91 (0.34-2.46)	0.840721
					Simple mode	0.0612853	0.628632	0.922927	1.06 (0.31-3.65)	0.840721
					Weighted mode	-0.151817	0.419795	0.719922	0.86 (0.38-1.96)	0.840721
	Lipid	tetradecanedioate		20	Inverse variance weighted	0.313822	0.154738	0.0425505	1.37 (1.01-1.85)	0.576796
					Weighted median	0.197665	0.217614	0.363703	1.22 (0.80-1.87)	0.576796
					MR Egger	0.369389	0.285438	0.211984	1.45 (0.83-2.53)	0.576796
					Simple mode	0.764119	0.323417	0.0289648	2.15 (1.14-4.05)	0.576796
					Weighted mode	0.238626	0.204561	0.257837	1.27 (0.85-1.90)	0.576796
		chiro-inositol		13	Inverse variance weighted	0.129728	0.0657589	0.0485207	1.14 (1.00-1.30)	0.591952
					Weighted median	0.147216	0.0937168	0.116216	1.16 (0.96-1.39)	0.591952
					MR Egger	0.0503533	0.135539	0.717318	1.05 (0.81-1.37)	0.591952
					Simple mode	0.143696	0.139085	0.321905	1.15 (0.88-1.52)	0.591952
					Weighted mode	0.160053	0.0982425	0.12923	1.17 (0.97-1.42)	0.591952
Subarachnoid hemorrhage		deoxycholate	FinnGen R9	17	Inverse variance weighted	0.361908	0.165858	0.0291069	1.44 (1.04-1.99)	0.591841
					Weighted median	0.204667	0.244775	0.403074	1.23 (0.76-1.98)	0.591841
					MR Egger	0.679815	0.391829	0.103238	1.97 (0.92-4.25)	0.591841
					Simple mode	0.166845	0.407623	0.687738	1.18 (0.53-2.63)	0.591841
					Weighted mode	0.108481	0.329893	0.746545	1.11 (0.58-2.13)	0.591841
	Cofactors and vitamins	pantothenate		25	Inverse variance weighted	0.673418	0.327222	0.0395915	1.96 (1.03- 3.72)	0.514689
					Weighted median	0.922958	0.489952	0.0595959	2.52 (0.96- 6.57)	0.514689
					MR Egger	0.637383	0.581396	0.284296	1.89 (0.61- 5.91)	0.514689
					Simple mode	0.676014	0.902743	0.461227	1.97 (0.34-11.54)	0.514689
					Weighted mode	0.96551	0.630231	0.138601	2.63 (0.76- 9.03)	0.514689
	Lipid	choline		24	Inverse variance weighted	-2.21149	0.905856	0.0146335	0.11 (0.02-0.65)	0.357057
					Weighted median	-1.17595	1.20202	0.327918	0.31 (0.03-3.25)	0.357057
					MR Egger	-5.69728	2.4695	0.0308447	0.00 (0.00-0.42)	0.357057
					Simple mode	-6.02135	2.79541	0.0419537	0.00 (0.00-0.58)	0.357057
					Weighted mode	-6.12583	2.66444	0.0309183	0.00 (0.00-0.41)	0.357057
	Amino acid	2-hydroxyisobutyrate		19	Inverse variance weighted	0.977318	0.49614	0.0488563	2.66 (1.00- 7.03)	0.916055
					Weighted median	1.12104	0.665907	0.0922834	3.07 (0.83-11.32)	0.916055
					MR Egger	1.52539	1.43753	0.303482	4.60 (0.27-76.93)	0.916055
					Simple mode	2.41482	1.07107	0.0368535	11.19 (1.37-91.30)	0.916055
					Weighted mode	1.34456	0.755237	0.0919101	3.84 (0.87-16.86)	0.916055
	Peptide	gamma-glutamylvaline		15	Inverse variance weighted	1.26833	0.55535	0.0223809	3.55 (1.20- 10.56)	0.302142
					Weighted median	1.48631	0.795334	0.0616531	4.42 (0.93- 21.01)	0.302142
					MR Egger	0.694987	2.22135	0.759345	2.00 (0.03-155.84)	0.302142
					Simple mode	1.3649	1.28732	0.306974	3.92 (0.31- 48.82)	0.302142
					Weighted mode	1.3649	1.08096	0.227333	3.92 (0.47- 32.58)	0.302142
		gamma-glutamylmethionine*		8	Inverse variance weighted	1.17901	0.391243	0.00258252	3.25 (1.51- 7.00)	0.069728
					Weighted median	1.10957	0.537521	0.0389961	3.03 (1.06- 8.70)	0.069728
					MR Egger	2.30329	0.830469	0.0322738	10.01 (1.97-50.96)	0.069728
					Simple mode	0.969296	0.769158	0.247979	2.64 (0.58-11.90)	0.069728
					Weighted mode	1.09568	0.710682	0.167041	2.99 (0.74-12.04)	0.069728
	Lipid	1-eicosadienoylglycerophosphocholine*		13	Inverse variance weighted	1.17073	0.320143	0.000255287	3.22 (1.72- 6.04)	0.031145
					Weighted median	1.2996	0.456396	0.00440597	3.67 (1.50- 8.97)	0.031145
					MR Egger	1.14924	0.653412	0.106356	3.16 (0.88-11.36)	0.031145
					Simple mode	1.64383	0.680824	0.0326456	5.17 (1.36-19.65)	0.031145
					Weighted mode	1.52415	0.545303	0.016192	4.59 (1.58-13.37)	0.031145
		1-heptadecanoylglycerophosphocholine		10	Inverse variance weighted	1.17965	0.429734	0.00604967	3.25 (1.40- 7.55)	0.184515
					Weighted median	0.942336	0.618803	0.127799	2.57 (0.76- 8.63)	0.184515
					MR Egger	1.39231	1.65663	0.425061	4.02 (0.16-103.47)	0.184515
					Simple mode	0.36594	1.09624	0.746165	1.44 (0.17- 12.36)	0.184515
					Weighted mode	0.986267	0.85532	0.278574	2.68 (0.50- 14.33)	0.184515
		1-oleoylglycerophosphocholine		15	Inverse variance weighted	1.2723	0.452539	0.00493165	3.57 (1.47- 8.66)	0.200554
					Weighted median	0.742452	0.670924	0.268462	2.10 (0.56- 7.83)	0.200554
					MR Egger	0.703104	1.04486	0.512785	2.02 (0.26-15.66)	0.200554
					Simple mode	1.49798	1.08647	0.189599	4.47 (0.53-37.62)	0.200554
					Weighted mode	0.738839	0.757769	0.346098	2.09 (0.47- 9.24)	0.200554
		1-arachidonoylglycerophosphoinositol*		18	Inverse variance weighted	-0.995262	0.344281	0.00384213	0.37 (0.19-0.73)	0.23437
					Weighted median	-1.05366	0.503707	0.0364552	0.35 (0.13-0.94)	0.23437
					MR Egger	-2.08835	0.771753	0.0155798	0.12 (0.03-0.56)	0.23437
					Simple mode	-0.922262	0.750857	0.236077	0.40 (0.09-1.73)	0.23437
					Weighted mode	-1.07162	0.530618	0.0594802	0.34 (0.12-0.97)	0.23437
	Amino acid	2-methylbutyroylcarnitine		25	Inverse variance weighted	-1.04019	0.520576	0.0457002	0.35 (0.13- 0.98)	1.1425
					Weighted median	-1.18733	0.638793	0.0630674	0.31 (0.09- 1.07)	1.1425
					MR Egger	-0.409108	1.63035	0.804095	0.66 (0.03-16.22)	1.1425
					Simple mode	-0.564349	1.27724	0.662554	0.57 (0.05- 6.95)	1.1425
					Weighted mode	-0.514953	1.11631	0.648736	0.60 (0.07- 5.33)	1.1425
	Lipid	carnitine	FinnGen R7	223	Inverse variance weighted	-0.9381	0.446265	0.035544	0.39 (0.16- 0.94)	0.542044
					Weighted median	-1.91056	0.782425	0.014613	0.15 (0.03- 0.69)	0.542044
					MR Egger	-1.90639	1.08006	0.07893	0.15 (0.02- 1.23)	0.542044
					Simple mode	-1.30426	1.90084	0.493336	0.27 (0.01-11.26)	0.542044
					Weighted mode	-1.96719	1.02244	0.055632	0.14 (0.02- 1.04)	0.542044
		dihomo-linoleate (20:2n6)		9	Inverse variance weighted	-1.63526	0.649514	0.011813	0.19 (0.05- 0.70)	0.288247
					Weighted median	-1.28326	0.901438	0.15457	0.28 (0.05- 1.62)	0.288247
					MR Egger	-0.79494	2.0776	0.713351	0.45 (0.01-26.50)	0.288247
					Simple mode	-0.84363	1.31291	0.538483	0.43 (0.03- 5.64)	0.288247
					Weighted mode	-1.05992	1.00654	0.323089	0.35 (0.05- 2.49)	0.288247
		androsterone sulfate		22	Inverse variance weighted	0.266586	0.096982	0.005981	1.31 (1.08-1.58)	0.243229
					Weighted median	0.369535	0.125287	0.003183	1.45 (1.13-1.85)	0.243229
					MR Egger	0.356744	0.125699	0.010163	1.43 (1.12-1.83)	0.243229
					Simple mode	0.210067	0.286121	0.470952	1.23 (0.70-2.16)	0.243229
					Weighted mode	0.311155	0.107141	0.008484	1.37 (1.11-1.68)	0.243229
	Amino acid	glycine		26	Inverse variance weighted	-0.77904	0.396301	0.049325	0.46 (0.21-1.00)	3.69939
					Weighted median	-0.84173	0.446718	0.059531	0.43 (0.18-1.03)	3.69939
					MR Egger	-1.23156	0.637288	0.065183	0.29 (0.08-1.02)	3.69939
					Simple mode	-0.72663	1.28828	0.577757	0.48 (0.04-6.04)	3.69939
					Weighted mode	-0.80298	0.432875	0.075428	0.45 (0.19-1.05)	3.69939
	Peptide	gamma-glutamylmethionine*		8	Inverse variance weighted	1.36709	0.578266	0.018073	3.92 (1.26- 12.19)	0.243986
					Weighted median	1.16434	0.693683	0.093252	3.20 (0.82- 12.48)	0.243986
					MR Egger	3.65427	1.04301	0.012771	38.64 (5.00-298.44)	0.243986
					Simple mode	1.71433	1.21655	0.201624	5.55 (0.51- 60.27)	0.243986
					Weighted mode	1.84042	0.967895	0.098993	6.30 (0.94- 41.99)	0.243986
	Lipid	1-eicosadienoylglycerophosphocholine*		13	Inverse variance weighted	1.16516	0.41517	0.005009	3.21 (1.42- 7.23)	0.305537
					Weighted median	1.5995	0.565639	0.004687	4.95 (1.63-15.00)	0.305537
					MR Egger	1.02036	0.850629	0.255517	2.77 (0.52-14.70)	0.305537
					Simple mode	1.5419	0.829463	0.087726	4.67 (0.92-23.75)	0.305537
					Weighted mode	1.51906	0.663452	0.040959	4.57 (1.24-16.77)	0.305537
		1-heptadecanoylglycerophosphocholine		10	Inverse variance weighted	1.17498	0.5537	0.033834	3.24 (1.09- 9.59)	0.58967
					Weighted median	1.40432	0.754953	0.062865	4.07 (0.93-17.89)	0.58967
					MR Egger	0.615704	2.02384	0.768719	1.85 (0.04-97.75)	0.58967
					Simple mode	1.76465	1.29622	0.206497	5.84 (0.46-74.09)	0.58967
					Weighted mode	1.88964	1.22628	0.157718	6.62 (0.60-73.20)	0.58967
		epiandrosterone sulfate		13	Inverse variance weighted	0.492355	0.162273	0.002412	1.64 (1.19-2.25)	0.294305
					Weighted median	0.400952	0.23606	0.08941	1.49 (0.94-2.37)	0.294305
					MR Egger	0.626753	0.235148	0.021976	1.87 (1.18-2.97)	0.294305
					Simple mode	0.212977	0.448084	0.643103	1.24 (0.51-2.98)	0.294305
					Weighted mode	0.549546	0.211873	0.023495	1.73 (1.14-2.62)	0.294305
		5alpha-androstan-3beta,17beta-diol disulfate		17	Inverse variance weighted	0.383293	0.150142	0.010684	1.47 (1.09-1.97)	0.325862
					Weighted median	0.345133	0.215574	0.109378	1.41 (0.93-2.15)	0.325862
					MR Egger	0.557283	0.238992	0.034061	1.75 (1.09-2.79)	0.325862
					Simple mode	-0.00928	0.379015	0.980759	0.99 (0.47-2.08)	0.325862
					Weighted mode	0.531962	0.236222	0.038725	1.70 (1.07-2.70)	0.325862
		2-hydroxyglutarate		13	Inverse variance weighted	1.14782	0.486047	0.018199	3.15 (1.22- 8.17)	0.370044
					Weighted median	1.19682	0.680963	0.078825	3.31 (0.87-12.57)	0.370044
					MR Egger	1.0369	1.08052	0.357859	2.82 (0.34-23.45)	0.370044
					Simple mode	1.58824	1.11836	0.181019	4.90 (0.55-43.83)	0.370044
					Weighted mode	0.716118	0.916947	0.449947	2.05 (0.34-12.35)	0.370044
	Amino acid	histidine	FinnGen R5	7	Inverse variance weighted	4.32406	2.11303	0.04072	75.49 (1.20- 4748.60)	1.52698
					Weighted median	5.18866	2.66514	0.051551	179.23 (0.97- 33267.47)	1.52698
					MR Egger	4.35296	3.82491	0.306673	77.71 (0.04- 140054.14)	1.52698
					Simple mode	6.43079	4.18747	0.175512	620.67 (0.17-2276694.00)	1.52698
					Weighted mode	5.19835	3.49513	0.187493	180.97 (0.19- 170896.06)	1.52698
	Nucleotide	guanosine		13	Inverse variance weighted	-0.7364	0.285903	0.010004	0.48 (0.27-0.84)	0.13005
					Weighted median	-0.71742	0.381922	0.060319	0.49 (0.23-1.03)	0.13005
					MR Egger	-1.09906	0.799511	0.196589	0.33 (0.07-1.60)	0.13005
					Simple mode	-0.70948	0.556835	0.226742	0.49 (0.17-1.47)	0.13005
					Weighted mode	-0.77695	0.558565	0.189485	0.46 (0.15-1.37)	0.13005
	Lipid	choline		24	Inverse variance weighted	-3.05827	1.35595	0.024105	0.05 (0.00- 0.67)	0.588174
					Weighted median	-2.98253	1.85588	0.108039	0.05 (0.00- 1.93)	0.588174
					MR Egger	-6.14784	3.80558	0.120458	0.00 (0.00- 3.71)	0.588174
					Simple mode	-3.46683	3.79632	0.370608	0.03 (0.00-53.20)	0.588174
					Weighted mode	-3.38492	3.39086	0.328545	0.03 (0.00-26.08)	0.588174
		androsterone sulfate		22	Inverse variance weighted	0.355067	0.129673	0.006178	1.43 (1.11-1.84)	0.376861
					Weighted median	0.373152	0.153009	0.014738	1.45 (1.08-1.96)	0.376861
					MR Egger	0.429696	0.169878	0.019938	1.54 (1.10-2.14)	0.376861
					Simple mode	0.36196	0.361377	0.327933	1.44 (0.71-2.92)	0.376861
					Weighted mode	0.36196	0.136034	0.014624	1.44 (1.10-1.87)	0.376861
	Amino acid	glycine		26	Inverse variance weighted	-1.00258	0.44081	0.022942	0.37 (0.15-0.87)	1.72063
					Weighted median	-0.90528	0.538195	0.092554	0.40 (0.14-1.16)	1.72063
					MR Egger	-1.1598	0.719505	0.12005	0.31 (0.08-1.28)	1.72063
					Simple mode	-1.56249	1.30946	0.243978	0.21 (0.02-2.73)	1.72063
					Weighted mode	-1.00112	0.555648	0.083664	0.37 (0.12-1.09)	1.72063
	Lipid	scyllo-inositol		11	Inverse variance weighted	1.26345	0.597082	0.034341	3.54 (1.10- 11.40)	0.698271
					Weighted median	0.338483	0.761266	0.656586	1.40 (0.32- 6.24)	0.698271
					MR Egger	1.73316	1.4703	0.26871	5.66 (0.32-100.98)	0.698271
					Simple mode	0.728693	1.23286	0.567599	2.07 (0.18- 23.22)	0.698271
					Weighted mode	0.423943	1.01647	0.685437	1.53 (0.21- 11.20)	0.698271
	Peptide	gamma-glutamylmethionine*		8	Inverse variance weighted	1.38121	0.629723	0.028281	3.98 (1.16- 13.67)	0.763599
					Weighted median	1.24559	0.896275	0.164608	3.47 (0.60- 20.13)	0.763599
					MR Egger	3.58636	1.37234	0.039943	36.10 (2.45-531.74)	0.763599
					Simple mode	1.43346	1.30421	0.30808	4.19 (0.33- 54.04)	0.763599
					Weighted mode	1.37595	1.06264	0.236444	3.96 (0.49- 31.78)	0.763599
	Lipid	1-eicosadienoylglycerophosphocholine*		13	Inverse variance weighted	1.00871	0.507949	0.04705	2.74 (1.01- 7.42)	0.717514
					Weighted median	0.913794	0.70513	0.195002	2.49 (0.63- 9.93)	0.717514
					MR Egger	0.235387	1.0362	0.824464	1.27 (0.17- 9.64)	0.717514
					Simple mode	0.29524	1.05002	0.783365	1.34 (0.17-10.52)	0.717514
					Weighted mode	0.919919	0.792683	0.268408	2.51 (0.53-11.86)	0.717514
		epiandrosterone sulfate			Inverse variance weighted	0.63665	0.248354	0.010363	1.89 (1.16-3.08)	0.421424
					Weighted median	0.377856	0.287231	0.188338	1.46 (0.83-2.56)	0.421424
					MR Egger	0.806855	0.363465	0.048374	2.24 (1.10-4.57)	0.421424
					Simple mode	-0.36759	0.666975	0.591659	0.69 (0.19-2.56)	0.421424
					Weighted mode	0.65865	0.246007	0.020135	1.93 (1.19-3.13)	0.421424
	Amino acid	cysteine-glutathione disulfide		9	Inverse variance weighted	-0.8618	0.436532	0.048361	0.42 (0.18- 0.99)	1.20901
					Weighted median	-0.70724	0.554097	0.201817	0.49 (0.17- 1.46)	1.20901
					MR Egger	-1.79046	2.14092	0.430603	0.17 (0.00-11.09)	1.20901
					Simple mode	-0.75915	0.849503	0.3976	0.47 (0.09- 2.47)	1.20901
					Weighted mode	-0.74864	0.689868	0.309454	0.47 (0.12- 1.83)	1.20901
	Lipid	5alpha-androstan-3beta,17beta-diol disulfate		17	Inverse variance weighted	0.539523	0.189628	0.004439	1.72 (1.18-2.49)	0.541527
					Weighted median	0.664056	0.256691	0.009682	1.94 (1.17-3.21)	0.541527
					MR Egger	0.677631	0.307475	0.043574	1.97 (1.08-3.60)	0.541527
					Simple mode	0.911027	0.42515	0.047847	2.49 (1.08-5.72)	0.541527
					Weighted mode	0.642049	0.253783	0.022289	1.90 (1.16-3.13)	0.541527
		2-hydroxyglutarate		13	Inverse variance weighted	1.12398	0.572879	0.049764	3.08 (1.00- 9.46)	0.674579
					Weighted median	1.43017	0.788908	0.069855	4.18 (0.89- 19.62)	0.674579
					MR Egger	2.54156	1.21992	0.061338	12.70 (1.16-138.74)	0.674579
					Simple mode	2.03341	1.36124	0.16105	7.64 (0.53-110.11)	0.674579
					Weighted mode	2.23139	1.29949	0.111628	9.31 (0.73-118.91)	0.674579
		15-methylpalmitate (isobar with 2-methylpalmitate)		14	Inverse variance weighted	-1.69398	0.74415	0.022823	0.18 (0.04- 0.79)	0.696091
					Weighted median	-1.44398	1.09471	0.187151	0.24 (0.03- 2.02)	0.696091
					MR Egger	-3.88207	1.49122	0.023086	0.02 (0.00- 0.38)	0.696091
					Simple mode	-0.89393	1.86096	0.638953	0.41 (0.01-15.70)	0.696091
					Weighted mode	-0.14912	1.98292	0.9412	0.86 (0.02-41.99)	0.696091
	Carbohydrate	mannose	ebi-a-GCST90018923	21	Inverse variance weighted	-0.8863	0.368806	0.016255	0.41 (0.20-0.85)	0.211311
					Weighted median	-0.91089	0.523727	0.081992	0.40 (0.14-1.12)	0.211311
					MR Egger	-0.60432	0.752384	0.431792	0.55 (0.13-2.39)	0.211311
					Simple mode	-0.43417	0.915134	0.640327	0.65 (0.11-3.89)	0.211311
					Weighted mode	-0.95468	0.547281	0.096438	0.38 (0.13-1.13)	0.211311
	Amino acid	urea		14	Inverse variance weighted	-1.48088	0.665869	0.02615	0.23 (0.06- 0.84)	1.98739
					Weighted median	-1.47892	0.948628	0.118993	0.23 (0.04- 1.46)	1.98739
					MR Egger	-0.23727	2.04546	0.909574	0.79 (0.01-43.46)	1.98739
					Simple mode	-1.67566	1.36968	0.242894	0.19 (0.01- 2.74)	1.98739
					Weighted mode	-1.60442	1.0653	0.155953	0.20 (0.02- 1.62)	1.98739
		beta-hydroxyisovalerate		23	Inverse variance weighted	-0.78189	0.381555	0.040442	0.46 (0.22- 0.97)	1.02452
					Weighted median	-1.02297	0.598961	0.087653	0.36 (0.11- 1.16)	1.02452
					MR Egger	-1.90828	0.905639	0.047304	0.15 (0.03- 0.88)	1.02452
					Simple mode	0.997598	1.1216	0.383389	2.71 (0.30-24.43)	1.02452
					Weighted mode	-1.14412	0.629605	0.082835	0.32 (0.09- 1.09)	1.02452
	Carbohydrate	1,5-anhydroglucitol (1,5-AG)		31	Inverse variance weighted	0.804838	0.336569	0.016789	2.24 (1.16- 4.33)	0.109127
					Weighted median	0.958813	0.475047	0.043554	2.61 (1.03- 6.62)	0.109127
					MR Egger	0.98151	0.841613	0.253026	2.67 (0.51-13.89)	0.109127
					Simple mode	0.83318	0.946156	0.385537	2.30 (0.36-14.70)	0.109127
					Weighted mode	0.83318	0.650139	0.209821	2.30 (0.64- 8.23)	0.109127
	Amino acid	levulinate (4-oxovalerate)		57	Inverse variance weighted	0.646531	0.307176	0.035313	1.91 (1.05- 3.49)	1.34188
					Weighted median	1.09603	0.580888	0.059184	2.99 (0.96- 9.34)	1.34188
					MR Egger	1.00329	0.47111	0.037693	2.73 (1.08- 6.87)	1.34188
					Simple mode	1.3726	1.15118	0.238155	3.95 (0.41-37.67)	1.34188
					Weighted mode	1.15582	0.463273	0.015574	3.18 (1.28- 7.88)	1.34188
	Lipid	scyllo-inositol		12	Inverse variance weighted	1.18524	0.446666	0.007965	3.27 (1.36- 7.85)	0.323929
					Weighted median	1.56457	0.500512	0.001772	4.78 (1.79-12.75)	0.323929
					MR Egger	2.54227	0.742299	0.006494	12.71 (2.97-54.44)	0.323929
					Simple mode	1.62918	0.689446	0.037612	5.10 (1.32-19.70)	0.323929
					Weighted mode	1.64934	0.553142	0.01248	5.20 (1.76-15.39)	0.323929
		X-13431--nonanoylcarnitine*		16	Inverse variance weighted	0.414132	0.197309	0.035825	1.51 (1.03-2.23)	1.09267
					Weighted median	0.615662	0.250596	0.014018	1.85 (1.13-3.02)	1.09267
					MR Egger	0.836264	0.360565	0.036006	2.31 (1.14-4.68)	1.09267
					Simple mode	0.786306	0.50202	0.138131	2.20 (0.82-5.87)	1.09267
					Weighted mode	0.653921	0.254433	0.02133	1.92 (1.17-3.17)	1.09267
		1-myristoylglycerophosphocholine		6	Inverse variance weighted	1.06955	0.532993	0.044783	2.91 (1.03- 8.28)	1.09271
					Weighted median	1.13893	0.613345	0.063323	3.12 (0.94-10.39)	1.09271
					MR Egger	1.89575	1.31022	0.221473	6.66 (0.51-86.81)	1.09271
					Simple mode	1.07715	0.749387	0.210118	2.94 (0.68-12.76)	1.09271
					Weighted mode	1.17314	0.626032	0.119807	3.23 (0.95-11.02)	1.09271
	Peptide	X-14208--phenylalanylserine		11	Inverse variance weighted	0.573823	0.228414	0.011998	1.78 (1.13-2.78)	0.580571
					Weighted median	0.47458	0.26707	0.075571	1.61 (0.95-2.71)	0.580571
					MR Egger	0.570797	0.505741	0.288238	1.77 (0.66-4.77)	0.580571
					Simple mode	0.58022	0.451891	0.228099	1.79 (0.74-4.33)	0.580571
					Weighted mode	0.524442	0.323419	0.135966	1.69 (0.90-3.18)	0.580571
	Lipid	7-alpha-hydroxy-3-oxo-4-cholestenoate (7-Hoca)		16	Inverse variance weighted	-2.02126	0.58937	0.000605	0.13 (0.04-0.42)	0.073767
					Weighted median	-1.78931	0.811365	0.027433	0.17 (0.03-0.82)	0.073767
					MR Egger	-2.22567	1.63859	0.19586	0.11 (0.00-2.68)	0.073767
					Simple mode	-1.57453	1.23871	0.223053	0.21 (0.02-2.35)	0.073767
					Weighted mode	-1.70956	1.11435	0.145817	0.18 (0.02-1.61)	0.073767
	Peptide	phenylalanylphenylalanine		4	Inverse variance weighted	-1.48352	0.630403	0.018608	0.23 (0.07- 0.78)	0.502414
					Weighted median	-1.40556	0.796902	0.077769	0.25 (0.05- 1.17)	0.502414
					MR Egger	-1.43248	1.99952	0.548098	0.24 (0.00-12.02)	0.502414
					Simple mode	-0.7965	1.06517	0.508879	0.45 (0.06- 3.64)	0.502414
					Weighted mode	-1.52369	0.828881	0.163323	0.22 (0.04- 1.11)	0.502414

## Sheet: Table S5
Table S5 Heterogeneity and Pleiotropy tests for MR analysis of circulating serum metabolites and hemorrhagic stroke
Type of hemorrhagic stroke	Source of data sets	Classification	Serum metabolites	Egger intercept analysis			Cochran's Q test				Steiger P	Correct causal direction
							MR-Egger		IVW
				egger-intercept	SE	P-value	Q	P-value	Q	P-value
Intracerebral hemorrhage	FinnGen R9	Carbohydrate	mannose	-0.0141347	0.0157421	0.380482	16.1813	0.645147	16.9875	0.653783	5.84551e-199	TRUE
		Nucleotide	uridine	-0.00384247	0.0273289	0.889665	28.4554	0.0750486	28.485	0.098407	1.40769e-123	TRUE
		Amino acid	phenylacetate	-0.0179078	0.0174414	0.334581	8.20717	0.413499	9.28868	0.411065	2.4808e-76	TRUE
		Peptide	pyroglutamylglycine	-0.0551844	0.0462615	0.355244	1.30783	0.520005	2.7308	0.435019	3.34584e-22	TRUE
		Amino acid	isovalerylcarnitine	-0.00780061	0.00972315	0.432861	13.8509	0.738759	14.4945	0.754138	4.62744e-187	TRUE
	FinnGen R7	Carbohydrate	mannose	0.00525909	0.0187776	0.782448	16.7707	0.605397	16.8492	0.662744	1.77254e-197	TRUE
		Cofactors and vitamins	biliverdin	-0.00947748	0.0142825	0.517033	15.2111	0.43632	15.6576	0.477099	2.12146e-291	TRUE
		Nucleotide	hypoxanthine	-0.00171513	0.0224047	0.939672	32.2472	0.0732775	32.2558	0.0949388	3.17985e-147	TRUE
		Amino acid	3-methylhistidine	0.0144807	0.039524	0.726655	6.76449	0.343178	6.91582	0.437697	5.93182e-62	TRUE
		Lipid	glycodeoxycholate	0.00146743	0.0557831	0.980273	2.21306	0.69664	2.21375	0.818848	1.22714e-33	TRUE
		Cofactors and vitamins	bilirubin (Z,Z)	-0.00438474	0.0175751	0.808587	7.42459	0.593003	7.48683	0.678823	8.44661e-193	TRUE
		Peptide	pyroglutamylglycine	-0.0406406	0.0559753	0.543281	1.72888	0.421287	2.25602	0.520998	3.9477e-22	TRUE
		Cofactors and vitamins	bilirubin (E,E)*	0.017279	0.0177747	0.359465	3.26132	0.916904	4.20633	0.897315	1.68582e-143	TRUE
		Lipid	1-palmitoylglycerophosphocholine	0.0104301	0.0189967	0.586904	25.5263	0.743698	25.8277	0.771176	1.02476e-167	TRUE
		Xenobiotics	metoprolol acid metabolite*	-0.0242909	0.0169547	0.161644	26.1723	0.755935	28.2249	0.703876	NA	TRUE
		Amino acid	isovalerylcarnitine	-0.0161966	0.0116655	0.181075	19.153	0.447063	21.0962	0.391491	2.8188e-198	TRUE
		Lipid	isovalerate	-0.0346148	0.542367	0.954917	0.179147	0.914321	0.18322	0.980252	9.47882e-25	TRUE
		Amino acid	cysteine-glutathione disulfide	0.0187332	0.0479287	0.707528	2.96458	0.888259	3.11735	0.926779	2.49328e-52	TRUE
		Lipid	2-oleoylglycerophosphocholine*	-0.00918526	0.0287632	0.753872	13.0622	0.597497	13.1641	0.660721	4.91752e-78	TRUE
		Lipid	2-hydroxypalmitate	0.00171756	0.00901817	0.84979	39.2728	0.748042	39.3091	0.77976	3.52241e-289	TRUE
	FinnGen R5	Lipid	ursodeoxycholate	0.000969212	0.0236347	0.968185	9.22534	0.416739	9.22706	0.510699	1.32533e-89	TRUE
		Lipid	cortisol	-0.0129476	0.0284529	0.657921	9.64649	0.562438	9.85356	0.628806	4.833e-93	TRUE
		Peptide	glycylvaline	0.00927947	0.115354	0.939005	12.6683	0.0266935	12.6847	0.0483253	6.35907e-34	TRUE
		Amino acid	2-hydroxyisobutyrate	0.00349116	0.0290772	0.905839	18.122	0.381182	18.1374	0.446637	1.33367e-101	TRUE
		Peptide	aspartylphenylalanine	0.00123323	0.0565519	0.983646	5.15511	0.271749	5.15573	0.397173	1.27341e-42	TRUE
		Peptide	pyroglutamylglycine	-0.0632212	0.0706237	0.465154	0.269596	0.873892	1.07095	0.784091	2.86456e-22	TRUE
		Lipid	n-Butyl Oleate	-0.0150456	0.035837	0.685655	8.2025	0.413943	8.38323	0.496035	2.32421e-45	TRUE
	ebi-a-GCST90018870	Lipid	linoleate (18:2n6)	0.0115583	0.0308851	0.713467	5.2816	0.989462	5.42165	0.993227	1.36909e-80	TRUE
		Lipid	arachidonate (20:4n6)	0.0155405	0.0117251	0.200753	13.2287	0.826659	14.9854	0.777241	8.95601e-196	TRUE
		Amino acid	pipecolate	-0.0269596	0.0236046	0.272558	17.0004	0.256158	18.5844	0.233188	1.02464e-109	TRUE
		Lipid	taurochenodeoxycholate	-0.0079234	0.0156951	0.623636	9.27911	0.596146	9.53397	0.656771	1.3071e-98	TRUE
		Amino acid	levulinate (4-oxovalerate)	9.64578e-05	0.00604677	0.98733	46.5603	0.783925	46.5605	0.811564	0	TRUE
		Xenobiotics	glycerol 2-phosphate	-0.0036094	0.0100897	0.723049	24.7729	0.73599	24.9009	0.772133	5.66567e-215	TRUE
		Lipid	dehydroisoandrosterone sulfate (DHEA-S)	-0.0150361	0.0195578	0.450994	11.0834	0.944031	11.6745	0.947992	1.11803e-118	TRUE
		Amino acid	phenol sulfate	0.00691272	0.0278887	0.807597	11.8768	0.68833	11.9382	0.748221	8.44496e-100	TRUE
		Lipid	1-arachidonoylglycerophosphocholine*	0.018687	0.0119129	0.133237	10.237	0.946855	12.6976	0.889978	3.63691e-208	TRUE
		Xenobiotics	salicyluric glucuronide*	0.0081772	0.0199541	0.690593	7.85965	0.642544	8.02758	0.710831	1.39635e-116	TRUE
		Lipid	eicosenoate (20:1n9 or 11)	-0.0120889	0.0252089	0.640941	6.32104	0.851108	6.55101	0.885804	7.69254e-70	TRUE
		Lipid	linolenate [alpha or gamma; (18:3n3 or 6)]	0.0170445	0.0381709	0.698907	0.477909	0.787451	0.6773	0.87853	3.19114e-29	TRUE
		Lipid	1-arachidonoylglycerophosphoethanolamine*	0.0252366	0.0157625	0.122448	17.9332	0.806238	20.4965	0.720318	7.5494e-188	TRUE
		Amino acid	glutaroyl carnitine	-0.0111047	0.0112132	0.329446	29.4498	0.596244	30.4306	0.595671	0	TRUE
		Lipid	tetradecanedioate	-0.00334578	0.014284	0.817448	19.2782	0.374886	19.3369	0.435422	3.65271e-241	TRUE
		Lipid	chiro-inositol	0.011316	0.0168724	0.516257	11.102	0.434759	11.556	0.481965	5.70046e-130	TRUE
Subarachnoid hemorrhage	FinnGen R9	Lipid	deoxycholate	-0.0175182	0.0195354	0.384024	15.6869	0.403163	16.5278	0.416768	5.02296e-99	TRUE
		Cofactors and vitamins	pantothenate	0.000840194	0.0112051	0.940876	22.9632	0.46292	22.9688	0.521638	9.08559e-153	TRUE
		Lipid	choline	0.0344896	0.0228241	0.144992	28.4689	0.160657	31.4238	0.112733	6.89602e-115	TRUE
		Amino acid	2-hydroxyisobutyrate	-0.00930963	0.0228425	0.688685	22.2312	0.17599	22.4484	0.212683	4.46471e-104	TRUE
		Peptide	gamma-glutamylvaline	0.00839657	0.0314984	0.793981	12.2591	0.506518	12.3302	0.579804	3.66203e-82	TRUE
		Peptide	gamma-glutamylmethionine*	-0.0386537	0.0251852	0.175739	1.2464	0.974531	3.60194	0.824314	2.69527e-43	TRUE
		Lipid	1-eicosadienoylglycerophosphocholine*	0.00066703	0.017679	0.970579	9.58744	0.567834	9.58886	0.651979	3.7194e-88	TRUE
		Lipid	1-heptadecanoylglycerophosphocholine	-0.00575804	0.0431281	0.897087	9.02509	0.340184	9.0452	0.433112	2.34769e-53	TRUE
		Lipid	1-oleoylglycerophosphocholine	0.0106953	0.0175995	0.553852	14.1989	0.359991	14.6022	0.405875	3.1588e-77	TRUE
		Lipid	1-arachidonoylglycerophosphoinositol*	0.0258673	0.0163451	0.133083	13.1565	0.661279	15.6611	0.547975	5.75138e-154	TRUE
		Amino acid	2-methylbutyroylcarnitine	-0.0110865	0.0270866	0.686106	35.7785	0.0434503	36.0391	0.0544094	4.0167e-116	TRUE
	FinnGen R7	Lipid	carnitine	0.00552734	0.00561432	0.325942	227.57	0.36652	228.568	0.366838	0	TRUE
		Lipid	dihomo-linoleate (20:2n6)	-0.0184544	0.0433394	0.683032	3.59527	0.825034	3.77659	0.876697	2.09424e-48	TRUE
		Lipid	androsterone sulfate	-0.0133322	0.0118253	0.272905	13.9114	0.834959	15.1825	0.813684	0	TRUE
		Amino acid	glycine	0.0129422	0.0142421	0.372532	32.829	0.107733	33.9586	0.108797	2.46763e-291	TRUE
		Peptide	gamma-glutamylmethionine*	-0.0797576	0.0319292	0.0466573	3.14129	0.790916	9.38106	0.226442	8.02265e-43	TRUE
		Lipid	1-eicosadienoylglycerophosphocholine*	0.00447523	0.0229466	0.848927	10.2902	0.504486	10.3283	0.587187	5.28994e-88	TRUE
		Lipid	1-heptadecanoylglycerophosphocholine	0.0151122	0.0525999	0.78118	7.56292	0.477285	7.64547	0.570231	2.23878e-53	TRUE
		Lipid	epiandrosterone sulfate	-0.0142343	0.0177705	0.440085	12.0714	0.3583	12.7755	0.385567	6.5774e-186	TRUE
		Lipid	5alpha-androstan-3beta,17beta-diol disulfate	-0.015137	0.0161769	0.364239	10.2381	0.804501	11.1137	0.802415	2.11528e-159	TRUE
		Lipid	2-hydroxyglutarate	0.00307397	0.0264391	0.909537	13.0192	0.292073	13.0352	0.366489	5.60368e-86	TRUE
	FinnGen R5	Amino acid	histidine	-0.000376621	0.0396766	0.992793	6.19172	0.288009	6.19183	0.402048	8.97761e-59	TRUE
		Nucleotide	guanosine	0.0204583	0.0421189	0.636692	8.22095	0.693385	8.45688	0.748486	2.41229e-65	TRUE
		Lipid	choline	0.030619	0.0352122	0.393931	27.2665	0.201279	28.2036	0.208179	2.0903e-111	TRUE
		Lipid	androsterone sulfate	-0.0111988	0.0161733	0.496631	25.0233	0.200539	25.6232	0.221181	0	TRUE
		Amino acid	glycine	0.00449863	0.0160836	0.782102	27.7623	0.270193	27.8528	0.314674	2.93946e-287	TRUE
		Lipid	scyllo-inositol	-0.0149681	0.0424088	0.732252	12.2432	0.199945	12.4126	0.258389	3.29629e-62	TRUE
		Peptide	gamma-glutamylmethionine*	-0.0741134	0.0409809	0.120527	1.68447	0.946314	4.9551	0.665442	6.50757e-43	TRUE
		Lipid	1-eicosadienoylglycerophosphocholine*	0.0239913	0.0280194	0.410131	7.37136	0.768262	8.10451	0.776911	1.32857e-87	TRUE
		Lipid	epiandrosterone sulfate	-0.0181587	0.0276879	0.525409	19.5073	0.0525729	20.2701	0.0621459	1.20832e-180	TRUE
		Amino acid	cysteine-glutathione disulfide	0.0350907	0.0790059	0.670339	9.44362	0.222355	9.70976	0.285991	2.66508e-51	TRUE
		Lipid	5alpha-androstan-3beta,17beta-diol disulfate	-0.0121216	0.0209585	0.571603	16.8722	0.326563	17.2484	0.3697	4.67683e-155	TRUE
		Lipid	2-hydroxyglutarate	-0.0392807	0.0298444	0.21488	10.1457	0.517328	11.8781	0.455521	4.6878e-85	TRUE
		Lipid	15-methylpalmitate (isobar with 2-methylpalmitate)	0.046498	0.0274614	0.116191	9.00588	0.702428	11.8728	0.538097	1.75298e-88	TRUE
	ebi-a-GCST90018923	Carbohydrate	mannose	-0.00765642	0.0178063	0.672046	15.3816	0.698052	15.5665	0.743126	1.20704e-201	TRUE
		Amino acid	urea	-0.0199773	0.0309815	0.531182	13.2468	0.351362	13.7058	0.394887	5.99568e-75	TRUE
		Amino acid	beta-hydroxyisovalerate	0.0218232	0.0159446	0.18556	20.5402	0.48731	22.4136	0.435449	3.05228e-141	TRUE
		Carbohydrate	1,5-anhydroglucitol (1,5-AG)	-0.00352389	0.0153861	0.820452	23.783	0.739559	23.8354	0.779419	4.54295e-246	TRUE
		Amino acid	levulinate (4-oxovalerate)	-0.00650986	0.00651779	0.322274	50.691	0.639849	51.6885	0.638663	0	TRUE
		Lipid	scyllo-inositol	-0.0506104	0.0236067	0.0576548	11.4152	0.326095	16.662	0.118278	2.52104e-79	TRUE
		Lipid	X-13431--nonanoylcarnitine*	-0.0226347	0.016182	0.183646	11.7604	0.625539	13.7169	0.547098	1.75498e-230	TRUE
		Lipid	1-myristoylglycerophosphocholine	-0.0261538	0.037457	0.523492	6.57798	0.159943	7.37972	0.193896	3.68554e-41	TRUE
		Peptide	X-14208--phenylalanylserine	0.000193486	0.0284353	0.994719	15.5542	0.0767956	15.5543	0.113123	2.22047e-72	TRUE
		Lipid	7-alpha-hydroxy-3-oxo-4-cholestenoate (7-Hoca)	0.00337886	0.025273	0.895547	8.21214	0.877984	8.23001	0.91423	1.0246e-73	TRUE
		Peptide	phenylalanylphenylalanine	-0.00131262	0.0487962	0.980982	1.04282	0.593684	1.04354	0.790718	4.92506e-25	TRUE

## Sheet: Table S6
Table S6 MR-PRESSO analysis for the association between circulating serum metabolites and hemorrhagic stroke
Type of hemorrhagic stroke	Source of data sets	Classification	Serum metabolites	Causal Estimate	SD	T-stat	P-value	RSSobs	Global test P-value	NO. outliers		After removing outliers
											Causal Estimate	SD	T-stat	P-value	RSSobs	Global test P-value	NO. outliers
Intracerebral hemorrhage	FinnGen R9	Carbohydrate	mannose	-0.874389	0.302518	-2.89037	0.00904635	18.7535	0.671	NA
		Nucleotide	uridine	1.63921	0.804173	2.03837	0.0549545	31.024	0.14	NA
		Amino acid	phenylacetate	0.549158	0.250713	2.19039	0.056215	10.6617	0.546	NA
		Peptide	pyroglutamylglycine	0.755598	0.246709	3.0627	0.0548761	4.1799	0.575	NA
		Amino acid	isovalerylcarnitine	0.652662	0.205827	3.17091	0.00503154	15.6726	0.775	NA
	FinnGen R7	Carbohydrate	mannose	-1.00842	0.358681	-2.81148	0.0107799	18.8819	0.668	NA
		Cofactors and vitamins	biliverdin	-0.527635	0.192822	-2.73639	0.0146378	16.4855	0.572	NA
		Nucleotide	hypoxanthine	0.961921	0.470549	2.04425	0.0525414	35.1397	0.114	NA
		Amino acid	3-methylhistidine	0.450396	0.219872	2.04844	0.0797138	8.00303	0.534	NA
		Lipid	glycodeoxycholate	0.324528	0.105363	3.0801	0.0274667	2.99951	0.872	NA
		Cofactors and vitamins	bilirubin (Z,Z)	-0.282141	0.117088	-2.40964	0.0367057	8.85933	0.76	NA
		Peptide	pyroglutamylglycine	0.900401	0.269671	3.33889	0.0444242	3.56954	0.623	NA
		Cofactors and vitamins	bilirubin (E,E)*	-0.388697	0.121875	-3.18929	0.0110191	5.14955	0.911	NA
		Lipid	1-palmitoylglycerophosphocholine	-1.37701	0.54498	-2.52671	0.0166554	27.3999	0.811	NA
		Xenobiotics	metoprolol acid metabolite*	-0.0505979	0.018589	-2.72192	0.0102837	29.746	0.761	NA
		Amino acid	isovalerylcarnitine	0.641391	0.27837	2.30409	0.0320739	23.3934	0.451	NA
		Lipid	isovalerate	2.39663	0.223486	10.7239	0.00173375	0.307468	0.983	NA
		Amino acid	cysteine-glutathione disulfide	-0.620946	0.174646	-3.55545	0.00744995	3.86266	0.945	NA
		Lipid	2-oleoylglycerophosphocholine*	1.13737	0.501522	2.26783	0.0375417	14.9767	0.706	NA
		Lipid	2-hydroxypalmitate	0.919654	0.361299	2.54541	0.0142556	41.5341	0.768	NA
	FinnGen R5	Lipid	ursodeoxycholate	-0.412276	0.200522	-2.05602	0.0668314	10.2162	0.594	NA
		Lipid	cortisol	-1.14128	0.517413	-2.20574	0.0476432	11.2149	0.678	NA
		Peptide	glycylvaline	-1.06864	0.52102	-2.05105	0.0861166	17.2514	0.073	NA
		Amino acid	2-hydroxyisobutyrate	-1.39252	0.628994	-2.21389	0.0399852	20.142	0.475	NA
		Peptide	aspartylphenylalanine	1.10821	0.507703	2.18279	0.0808284	7.407	0.456	NA
		Peptide	pyroglutamylglycine	0.769894	0.234308	3.28582	0.0462231	1.59738	0.839	NA
		Lipid	n-Butyl Oleate	1.32342	0.640795	2.06528	0.0688891	10.4123	0.505	NA
	ebi-a-GCST90018870	Lipid	linoleate (18:2n6)	-2.20563	0.329299	-6.69795	5.11958e-06	6.32599	0.992	NA
		Lipid	arachidonate (20:4n6)	-0.829862	0.335145	-2.47613	0.022342	19.3194	0.683	NA
		Amino acid	pipecolate	0.788783	0.345662	2.28194	0.0375093	22.3336	0.243	NA
		Lipid	taurochenodeoxycholate	-0.344873	0.134413	-2.56577	0.0247373	10.5592	0.712	NA
		Amino acid	levulinate (4-oxovalerate)	0.583537	0.259682	2.24712	0.0285917	48.7423	0.812	NA
		Xenobiotics	glycerol 2-phosphate	0.647596	0.255915	2.53051	0.0166828	26.4965	0.785	NA
		Lipid	dehydroisoandrosterone sulfate (DHEA-S)	0.496206	0.168551	2.94395	0.00775159	12.6652	0.934	NA
		Amino acid	phenol sulfate	-0.523409	0.188269	-2.78011	0.0133789	13.892	0.761	NA
		Lipid	1-arachidonoylglycerophosphocholine*	-0.682418	0.244525	-2.79079	0.0112844	17.5526	0.767	NA
		Xenobiotics	salicyluric glucuronide*	-0.083232	0.0287532	-2.89471	0.0145825	9.71424	0.712	NA
		Lipid	eicosenoate (20:1n9 or 11)	-1.35993	0.264007	-5.15113	0.000240537	7.96434	0.892	NA
		Lipid	linolenate [alpha or gamma; (18:3n3 or 6)]	-1.95987	0.335769	-5.83695	0.010019	1.51415	0.842	NA
		Lipid	1-arachidonoylglycerophosphoethanolamine*	-0.797655	0.310567	-2.56839	0.0165759	23.8437	0.657	NA
		Amino acid	glutaroyl carnitine	-0.526263	0.237278	-2.21792	0.0335563	32.0954	0.621	NA
		Lipid	tetradecanedioate	0.313823	0.154738	2.02809	0.0568067	20.7678	0.506	NA
		Lipid	chiro-inositol	0.129728	0.0645308	2.01032	0.067422	13.6307	0.515	NA
Subarachnoid hemorrhage	FinnGen R9	Lipid	deoxycholate	0.361908	0.165858	2.18203	0.0443634	18.5373	0.425	NA
		Cofactors and vitamins	pantothenate	0.673418	0.320115	2.10367	0.0460705	25.1337	0.507	NA
		Lipid	choline	-2.21149	0.905856	-2.44132	0.0227431	34.9806	0.125	NA
		Amino acid	2-hydroxyisobutyrate	0.977318	0.49614	1.96984	0.0644412	24.322	0.27	NA
		Peptide	gamma-glutamylvaline	1.26833	0.52118	2.43358	0.0289434	13.9706	0.608	NA
		Peptide	gamma-glutamylmethionine*	1.17901	0.28065	4.201	0.00403056	5.55001	0.791	NA
		Lipid	1-eicosadienoylglycerophosphocholine*	1.17073	0.286179	4.09091	0.00149651	10.9348	0.721	NA
		Lipid	1-heptadecanoylglycerophosphocholine	1.17965	0.429734	2.74508	0.0226586	10.8956	0.476	NA
		Lipid	1-oleoylglycerophosphocholine	1.2723	0.452539	2.81147	0.0138639	16.8177	0.454	NA
		Lipid	1-arachidonoylglycerophosphoinositol*	-0.995262	0.330445	-3.01188	0.00785317	17.2701	0.592	NA
		Amino acid	2-methylbutyroylcarnitine	-1.04019	0.520576	-1.99815	0.0571527	39.0731	0.069	NA
	FinnGen R7	Lipid	carnitine	-0.938096	0.446265	-2.10211	0.036671	230.481	0.374	NA
		Lipid	dihomo-linoleate (20:2n6)	-1.63526	0.446265	-3.66433	0.00636135	4.84108	0.887	NA
		Lipid	androsterone sulfate	0.266586	0.0824619	3.23284	0.00398746	19.4992	0.738	NA
		Amino acid	glycine	-0.779036	0.396301	-1.96577	0.0605254	35.3342	0.175	NA
		Peptide	gamma-glutamylmethionine*	1.36709	0.578266	2.36412	0.0500372	13.0812	0.248	NA
		Lipid	1-eicosadienoylglycerophosphocholine*	1.16516	0.385166	3.02508	0.0105627	11.5607	0.629	NA
		Lipid	1-heptadecanoylglycerophosphocholine	1.17498	0.510335	2.30237	0.0468176	9.58152	0.579	NA
		Lipid	epiandrosterone sulfate	0.492355	0.162273	3.03413	0.0103866	19.784	0.37	NA
		Lipid	5alpha-androstan-3beta,17beta-diol disulfate	0.383293	0.125133	3.06309	0.00743253	14.8188	0.712	NA
		Lipid	2-hydroxyglutarate	1.14782	0.486047	2.36155	0.0359501	15.5185	0.416	NA
	FinnGen R5	Amino acid	histidine	4.32406	2.11303	2.04637	0.086676	7.80967	0.494	NA
		Nucleotide	guanosine	-0.7364	0.240012	-3.06818	0.00974979	9.52116	0.789	NA
		Lipid	choline	-3.05827	1.35595	-2.25544	0.0339231	31.0444	0.245	NA
		Lipid	androsterone sulfate	0.355067	0.129673	2.73818	0.0123192	27.9718	0.299	NA
		Amino acid	glycine	-1.00258	0.44081	-2.2744	0.0317839	29.1081	0.394	NA
		Lipid	scyllo-inositol	1.26345	0.597082	2.11604	0.0604248	15.2745	0.269	NA
		Peptide	gamma-glutamylmethionine*	1.38121	0.529818	2.60695	0.0350687	6.93336	0.65	NA
		Lipid	1-eicosadienoylglycerophosphocholine*	1.00871	0.417439	2.41643	0.032529	8.96862	0.817	NA
		Lipid	epiandrosterone sulfate	0.63665	0.248354	2.56348	0.0248419	25.9798	0.144	NA
		Amino acid	cysteine-glutathione disulfide	-0.861796	0.436532	-1.97419	0.0837992	12.5668	0.317	NA
		Lipid	5alpha-androstan-3beta,17beta-diol disulfate	0.539523	0.189628	2.84517	0.0116972	19.954	0.41	NA
		Lipid	2-hydroxyglutarate	1.12398	0.569961	1.97203	0.0721014	14.2958	0.438	NA
		Lipid	15-methylpalmitate (isobar with 2-methylpalmitate)	-1.69398	0.711159	-2.382	0.0331839	15.3515	0.502	NA
	ebi-a-GCST90018923	Carbohydrate	mannose	-0.886295	0.325371	-2.72395	0.0130735	17.0339	0.752	NA
		Amino acid	urea	-1.48088	0.665869	-2.22398	0.0444917	15.4848	0.451	NA
		Amino acid	beta-hydroxyisovalerate	-0.781886	0.381555	-2.04921	0.0525526	24.3713	0.479	NA
		Carbohydrate	1,5-anhydroglucitol (1,5-AG)	0.804838	0.300003	2.68277	0.0117617	25.303	0.793	NA
		Amino acid	levulinate (4-oxovalerate)	0.646531	0.295115	2.19078	0.0326462	54.8531	0.642	NA
		Lipid	scyllo-inositol	1.18524	0.446666	2.65353	0.0224445	18.8044	0.19	NA
		Lipid	X-13431--nonanoylcarnitine*	0.414132	0.188681	2.19488	0.0443267	16.6217	0.549	NA
		Lipid	1-myristoylglycerophosphocholine	1.06955	0.532993	2.00668	0.101073	9.45242	0.32	NA
		Peptide	X-14208--phenylalanylserine	0.491622	0.242937	2.02366	0.0640632	28.3052	0.038	3	0.573823	0.228414	2.5122	0.0307962	18.1863	0.168	NA
		Lipid	7-alpha-hydroxy-3-oxo-4-cholestenoate (7-Hoca)	-2.02126	0.436559	-4.62997	0.000326974	9.05276	0.942	NA
		Peptide	phenylalanylphenylalanine	-1.48352	0.371803	-3.99008	0.028191	1.56406	0.849	NA

## Sheet: Table S7
Table S7 The Leave-one-out analysis for IVW MR of circulating serum metabolites on hemorrhagic stroke
Type of hemorrhagic stroke	Source of data sets	Classification	Serum metabolites	SNP	Beta	SE	P-value
Intracerebral hemorrhage	FinnGen R9	Carbohydrate	mannose	rs10736	-0.887644	0.331389	0.00739411
				rs10982244	-0.830873	0.338768	0.0141814
				rs11676911	-0.853417	0.334529	0.0107382
				rs1181723	-0.908643	0.330594	0.00598657
				rs12218544	-0.902846	0.331969	0.00653469
				rs12414366	-0.804229	0.341667	0.0185807
				rs12474099	-0.9063	0.331828	0.00630976
				rs1260326	-0.85484	0.404819	0.0347158
				rs13116473	-0.870395	0.32933	0.0082193
				rs16932803	-0.857454	0.330527	0.00948096
				rs17061914	-0.879614	0.332468	0.00815203
				rs1841535	-1.08485	0.34682	0.00176009
				rs2270451	-0.885968	0.331483	0.00752348
				rs2272172	-0.936179	0.333553	0.00500546
				rs2304684	-0.951365	0.334154	0.00441211
				rs2723713	-0.851423	0.33604	0.0112867
				rs435315	-0.818474	0.331868	0.013653
				rs7007251	-0.865915	0.330101	0.00871123
				rs7747345	-0.90032	0.33112	0.00654769
				rs937813	-0.732151	0.337083	0.0298542
				rs991670	-0.781172	0.331886	0.0185859
				All	-0.874389	0.328248	0.00772609
		Nucleotide	uridine	rs1007797	1.71743	0.823593	0.0370425
				rs11033504	1.65797	0.845242	0.0498174
				rs11607704	1.50424	0.813875	0.0645671
				rs11705028	1.42765	0.852799	0.0941167
				rs12524738	1.94187	0.844034	0.0214089
				rs12544733	1.85037	0.793186	0.0196571
				rs12580704	1.72658	0.823279	0.0359763
				rs131794	1.5903	0.871409	0.068004
				rs1482928	2.00035	0.687914	0.00363931
				rs163425	1.7701	0.808764	0.0286228
				rs2686796	1.43688	0.839455	0.0869551
				rs2904665	1.38778	0.784636	0.076945
				rs2982907	1.65847	0.832365	0.046319
				rs4286846	1.50094	0.831927	0.0712047
				rs532545	1.6291	0.845653	0.054049
				rs6988242	1.38111	0.808281	0.0875076
				rs7593385	1.59168	0.830471	0.0552891
				rs787496	1.72162	0.833534	0.0388806
				rs7948201	1.78296	0.867226	0.0397892
				rs9601054	1.55798	0.828928	0.0601745
				rs977712	1.58425	0.835427	0.0579154
				All	1.63921	0.804173	0.0415126
		Amino acid	phenylacetate	rs10520388	0.546225	0.268601	0.0419928
				rs16885269	0.561134	0.269277	0.0371733
				rs17683199	0.548674	0.269285	0.0415977
				rs201060	0.491735	0.249564	0.0487955
				rs2133896	0.526446	0.266748	0.0484305
				rs2345834	0.656169	0.250731	0.00887004
				rs2579931	0.554079	0.268064	0.0387376
				rs4296931	0.381008	0.414022	0.357437
				rs7243187	0.626324	0.284102	0.0274838
				rs7580111	0.511694	0.26565	0.0540797
				All	0.549158	0.250713	0.0284964
		Peptide	pyroglutamylglycine	rs11603058	0.567614	0.283312	0.0451238
				rs13398058	0.814322	0.311194	0.00887671
				rs241323	0.802169	0.366589	0.0286551
				rs4677337	0.871171	0.345252	0.0116264
				All	0.755598	0.258584	0.00347725
		Amino acid	isovalerylcarnitine	rs10520079	0.674653	0.237998	0.00458684
				rs10889028	0.66412	0.237848	0.00523503
				rs10947808	0.707705	0.238054	0.00295022
				rs11051552	0.628175	0.237416	0.00814784
				rs11950562	0.661947	0.251001	0.00835859
				rs13075137	0.56219	0.242725	0.0205497
				rs16874160	0.543867	0.299935	0.0697886
				rs2291449	0.599939	0.240051	0.0124467
				rs2852371	0.653491	0.23754	0.00593984
				rs2963485	0.638409	0.237414	0.00716631
				rs383911	0.690579	0.23752	0.00364389
				rs4463295	0.638011	0.237707	0.0072742
				rs4505564	0.641172	0.237818	0.00701631
				rs4706020	0.687454	0.240079	0.00419057
				rs7106005	0.676518	0.238378	0.00453968
				rs7668227	0.692841	0.239174	0.00376975
				rs8007846	0.635905	0.237437	0.00740181
				rs891404	0.650608	0.237401	0.00613386
				rs9635324	0.660849	0.250407	0.00831257
				rs9775485	0.703046	0.237866	0.00312023
				All	0.652661	0.235656	0.00561331
	FinnGen R7	Carbohydrate	mannose	rs10736	-1.03336	0.394511	0.00880989
				rs10982244	-0.966824	0.403253	0.0165048
				rs11676911	-0.946841	0.398271	0.017436
				rs1181723	-1.03677	0.393551	0.00842864
				rs12218544	-1.02664	0.395231	0.00938825
				rs12414366	-1.04996	0.406602	0.00981476
				rs12474099	-1.05935	0.395007	0.00732132
				rs1260326	-0.800927	0.481713	0.0963793
				rs13116473	-1.01337	0.392107	0.00975393
				rs16932803	-1.02035	0.393495	0.00951277
				rs17061914	-1.02193	0.395803	0.0098254
				rs1841535	-1.18482	0.412889	0.00411008
				rs2270451	-1.06037	0.394626	0.00720919
				rs2272172	-1.01929	0.396815	0.0102089
				rs2304684	-1.09519	0.397758	0.00589777
				rs2723713	-1.05032	0.399995	0.0086435
				rs435315	-0.944483	0.395063	0.0168156
				rs7007251	-1.0356	0.39297	0.00840596
				rs7747345	-1.05064	0.394181	0.00769051
				rs937813	-0.775206	0.402119	0.0538798
				rs991670	-0.924433	0.395145	0.0193106
				All	-1.00842	0.390782	0.00986491
		Cofactors and vitamins	biliverdin	rs10170160	-0.596739	0.200007	0.00284883
				rs1019595	-0.510116	0.196009	0.00925433
				rs12371604	-0.502044	0.196728	0.0107115
				rs12496969	-0.502146	0.196582	0.0106375
				rs17868378	-0.501619	0.196247	0.0105866
				rs1891053	-0.546571	0.196764	0.0054729
				rs2349945	-0.560052	0.202305	0.00563386
				rs2760277	-0.517444	0.197724	0.00887055
				rs280194	-0.568336	0.196534	0.0038305
				rs4944238	-0.518533	0.199864	0.00947473
				rs6503066	-0.518144	0.199199	0.00929161
				rs6823453	-0.527829	0.200797	0.00857197
				rs7045137	-0.486948	0.19626	0.0130966
				rs741382	-0.53529	0.204625	0.00889788
				rs7440035	-0.480672	0.200266	0.0163877
				rs838705	-0.566493	0.198178	0.00425648
				rs887829	-0.543324	0.312413	0.0820133
				All	-0.527634	0.194918	0.00679035
		Nucleotide	hypoxanthine	rs10847679	0.982945	0.494184	0.0466983
				rs10878072	0.884477	0.482133	0.0665785
				rs113515	0.953384	0.486448	0.0500087
				rs11595079	0.923364	0.491021	0.0600403
				rs1433818	0.952046	0.485404	0.0498385
				rs1587235	0.870229	0.477858	0.0685909
				rs16948294	1.13666	0.511446	0.0262536
				rs17280018	0.801472	0.488396	0.100792
				rs1824583	0.97293	0.488122	0.0462381
				rs2113305	1.00614	0.485935	0.0384033
				rs2145985	0.789693	0.414124	0.0565333
				rs2247330	1.05245	0.475217	0.0267832
				rs275721	1.0802	0.481151	0.0247665
				rs2900071	1.13562	0.437612	0.00945817
				rs2939707	0.942968	0.486135	0.0524131
				rs3793568	1.06098	0.471562	0.0244539
				rs4147184	1.01639	0.479827	0.0341542
				rs4676313	0.910618	0.481425	0.058557
				rs4776752	0.988019	0.490636	0.0440357
				rs6459467	0.729131	0.471945	0.122359
				rs6567408	0.947325	0.487933	0.0521971
				rs7644390	1.007	0.485893	0.0382206
				rs7924591	0.923273	0.48297	0.0559202
				rs9379061	1.02443	0.495514	0.0386954
				All	0.961921	0.470549	0.0409286
		Amino acid	3-methylhistidine	rs11174282	0.431633	0.250768	0.0852064
				rs17241253	0.336833	0.227861	0.139344
				rs2126638	0.541324	0.231767	0.0195099
				rs2969612	0.464834	0.24335	0.0561141
				rs3783141	0.487164	0.244962	0.0467302
				rs7151608	0.397275	0.237186	0.0939442
				rs8048366	0.491087	0.240468	0.0411304
				rs9915627	0.459278	0.312897	0.142152
				All	0.450396	0.221207	0.0417417
		Lipid	glycodeoxycholate	rs17746543	0.357086	0.182229	0.0500494
				rs2420201	0.382731	0.165209	0.0205229
				rs6585252	0.287887	0.170251	0.0908453
				rs7856830	0.32371	0.172566	0.060674
				rs806784	0.253491	0.185067	0.170773
				rs9301881	0.331669	0.168113	0.0485075
				All	0.324527	0.158346	0.0404154
		Cofactors and vitamins	bilirubin (Z,Z)	rs10170160	-0.314918	0.137651	0.0221489
				rs10215516	-0.266664	0.139284	0.0555524
				rs11675254	-0.306401	0.138301	0.026728
				rs13287132	-0.301322	0.140852	0.0324122
				rs249619	-0.298998	0.13995	0.0326422
				rs3848289	-0.296123	0.136527	0.0300842
				rs4738080	-0.285118	0.136556	0.0368044
				rs4918207	-0.280284	0.137206	0.0410728
				rs550866	-0.254821	0.136377	0.0616924
				rs7659567	-0.261877	0.136561	0.0551546
				rs887829	-0.169353	0.222226	0.446017
				All	-0.28214	0.13532	0.0370711
		Peptide	pyroglutamylglycine	rs11603058	0.724902	0.337868	0.0319112
				rs13398058	0.981035	0.338746	0.00377855
				rs241323	1.07905	0.383464	0.00489381
				rs4677337	0.844047	0.403259	0.0363432
				All	0.900401	0.310973	0.00378638
		Cofactors and vitamins	bilirubin (E,E)*	rs10216545	-0.349634	0.186013	0.0601597
				rs10796993	-0.370663	0.180389	0.0398988
				rs10941555	-0.411314	0.180741	0.0228632
				rs11736580	-0.374613	0.181212	0.0387095
				rs1996490	-0.421592	0.181018	0.019859
				rs4149000	-0.402057	0.181685	0.0269021
				rs7855272	-0.405738	0.181826	0.0256503
				rs838705	-0.424632	0.181718	0.0194513
				rs887829	-0.269725	0.295563	0.361465
				rs917664	-0.380925	0.183499	0.0379032
				All	-0.388697	0.178273	0.029232
		Lipid	1-palmitoylglycerophosphocholine	rs10059896	-1.29727	0.613287	0.0344064
				rs10283250	-1.33336	0.614637	0.0300565
				rs10814589	-1.39731	0.614784	0.0230359
				rs10913710	-1.33147	0.613126	0.029885
				rs10953026	-1.37844	0.61306	0.0245472
				rs10966017	-1.45378	0.615445	0.0181684
				rs11654527	-1.26085	0.612936	0.0396804
				rs1235119	-1.53893	0.618446	0.0128323
				rs12880914	-1.42295	0.615108	0.0207041
				rs1433098	-1.45769	0.613585	0.0175157
				rs1442583	-1.47091	0.620242	0.0177155
				rs17814868	-1.50291	0.613025	0.0142212
				rs1875897	-1.49659	0.618066	0.0154604
				rs2273534	-1.36515	0.615565	0.0265738
				rs2490289	-1.3709	0.614178	0.0256088
				rs2748805	-1.35783	0.616743	0.0276922
				rs353694	-1.31777	0.617083	0.0327218
				rs3735474	-1.25229	0.623574	0.0446178
				rs3851441	-1.46984	0.613962	0.0166644
				rs4414129	-1.30917	0.612913	0.0326812
				rs4459845	-1.48569	0.612643	0.0153064
				rs474566	-1.44591	0.618011	0.0193033
				rs476092	-1.48046	0.615697	0.0161934
				rs6714201	-1.4951	0.616207	0.0152536
				rs6777718	-1.30732	0.614324	0.0333318
				rs7124459	-1.13906	0.615478	0.0642143
				rs7547153	-1.2152	0.616841	0.0488336
				rs7759176	-1.462	0.613683	0.0172034
				rs8028440	-1.35346	0.615308	0.0278316
				rs804572	-1.27118	0.640464	0.0471686
				rs8052052	-1.376	0.611978	0.024548
				rs9318232	-1.30396	0.617307	0.034658
				rs9880529	-1.31243	0.612848	0.0322311
				All	-1.37701	0.606614	0.0232082
		Xenobiotics	metoprolol acid metabolite*	rs1024561	-0.0517358	0.0202122	0.0104782
				rs10519822	-0.0507747	0.0202847	0.0123111
				rs11842833	-0.053609	0.0204079	0.0086172
				rs12047385	-0.0513211	0.0202398	0.0112238
				rs12462688	-0.0583804	0.0213096	0.00615084
				rs12483918	-0.0512297	0.0202263	0.0113146
				rs12661060	-0.051041	0.0201465	0.0112932
				rs12702537	-0.0513149	0.0214493	0.0167393
				rs12937280	-0.0439258	0.0206356	0.0332839
				rs12969690	-0.0541126	0.0202024	0.00739484
				rs13049288	-0.0492158	0.0205852	0.0168103
				rs13190410	-0.0489824	0.0202004	0.0153158
				rs13394534	-0.0514095	0.0201413	0.010697
				rs1565932	-0.047712	0.0202047	0.0182044
				rs1652045	-0.0479013	0.0204275	0.01903
				rs16902795	-0.0541228	0.0202582	0.00754789
				rs17124948	-0.0499801	0.0201195	0.0129859
				rs2002691	-0.0479971	0.0201814	0.0173936
				rs2255960	-0.0482352	0.0205286	0.0187904
				rs2582067	-0.0490537	0.0215202	0.0226414
				rs2588032	-0.0503794	0.0203091	0.0131149
				rs2663073	-0.048512	0.0204354	0.0176002
				rs2928923	-0.0504853	0.0201414	0.0121917
				rs4448374	-0.0500389	0.0201554	0.0130408
				rs6745020	-0.0497784	0.0202259	0.0138501
				rs6812391	-0.0531667	0.0207501	0.0103999
				rs6944023	-0.0526303	0.0203533	0.00971434
				rs7088085	-0.0537853	0.0201775	0.00768485
				rs7912030	-0.0555785	0.0208009	0.00754179
				rs7967284	-0.049282	0.0201565	0.0144866
				rs7970370	-0.0515305	0.0201162	0.010418
				rs9465476	-0.0418521	0.0206312	0.042501
				rs9558761	-0.0527817	0.0203073	0.00934543
				rs9929954	-0.0488428	0.0201586	0.0153961
				All	-0.0505979	0.0201001	0.0118259
		Amino acid	isovalerylcarnitine	rs10520079	0.692009	0.275128	0.0118958
				rs10889028	0.632188	0.287636	0.0279577
				rs10947808	0.686124	0.278425	0.013728
				rs11051552	0.65875	0.285586	0.0210738
				rs11950562	0.709417	0.299209	0.0177413
				rs12494255	0.661566	0.296209	0.0255198
				rs13075137	0.581433	0.287472	0.0431173
				rs16874160	0.415751	0.343448	0.226079
				rs2291449	0.588972	0.283124	0.0375012
				rs2852371	0.672518	0.281634	0.0169444
				rs2963485	0.602455	0.277289	0.029806
				rs383911	0.699259	0.273036	0.0104357
				rs4463295	0.607051	0.281132	0.0308263
				rs4505564	0.600517	0.278789	0.0312386
				rs4706020	0.706379	0.279138	0.0113877
				rs7106005	0.655282	0.287865	0.0228248
				rs7668227	0.713309	0.27481	0.0094415
				rs8007846	0.623049	0.285396	0.0290279
				rs891404	0.638674	0.287521	0.0263297
				rs9635324	0.56095	0.296831	0.058785
				rs9775485	0.686241	0.277271	0.0133244
				All	0.641391	0.27837	0.0212173
		Lipid	isovalerate	rs1456197	2.34137	1.07117	0.0288297
				rs4680092	2.23194	1.01611	0.0280528
				rs4861137	2.48113	1.05349	0.0185148
				rs6907935	2.53847	1.03848	0.0145085
				All	2.39663	0.904324	0.00804464
		Amino acid	cysteine-glutathione disulfide	rs11150072	-0.667186	0.302812	0.0275736
				rs12260890	-0.505676	0.296908	0.0885422
				rs12895662	-0.555784	0.292221	0.0571798
				rs17624641	-0.673177	0.289876	0.0202174
				rs2688	-0.675682	0.294647	0.021837
				rs4340260	-0.679779	0.299759	0.0233445
				rs4758441	-0.613451	0.289536	0.0341128
				rs5760492	-0.641162	0.315694	0.0422592
				rs7218918	-0.582263	0.291938	0.0461
				All	-0.620946	0.279776	0.0264571
		Lipid	2-oleoylglycerophosphocholine*	rs10892968	1.37348	0.567395	0.0154915
				rs11049103	1.02894	0.567558	0.0698439
				rs11078257	1.18589	0.569611	0.037349
				rs11100892	1.12887	0.573224	0.0489154
				rs1263632	1.19366	0.568838	0.0358676
				rs13149488	1.40391	0.575336	0.0146807
				rs17084522	1.33433	0.575473	0.0204128
				rs17751407	1.11016	0.566916	0.0502005
				rs17832491	0.999551	0.573899	0.0815636
				rs2319973	1.24728	0.570256	0.0287261
				rs3808756	1.11964	0.568171	0.048769
				rs4736583	1.06862	0.569375	0.0605417
				rs486052	1.08004	0.565857	0.0563038
				rs530792	1.02747	0.567389	0.0701605
				rs6061764	0.956623	0.572477	0.0947171
				rs9470238	1.03077	0.568301	0.0697115
				rs9483731	1.05303	0.569054	0.0642423
				All	1.13737	0.55291	0.0396807
			2-hydroxypalmitate	rs10180218	0.887622	0.397607	0.0255877
				rs10203537	0.928523	0.397574	0.0195187
				rs10841406	0.989362	0.397812	0.0128822
				rs11731427	0.840369	0.397387	0.0344525
				rs11988968	0.907787	0.397511	0.0223906
				rs12151923	0.936221	0.397236	0.0184312
				rs1235145	0.836707	0.397673	0.0353775
				rs12476705	0.857841	0.397174	0.0307831
				rs12698117	0.871131	0.397407	0.0283767
				rs13059174	0.92081	0.397076	0.0203964
				rs13073301	0.933874	0.39785	0.0189099
				rs1470254	0.899759	0.397564	0.0236248
				rs1547984	0.816327	0.409179	0.0460391
				rs158896	0.889278	0.397215	0.02517
				rs1608132	0.890269	0.39714	0.0249809
				rs16999682	0.847001	0.402448	0.0353241
				rs17391668	0.928138	0.397699	0.0196076
				rs1864480	0.848293	0.400409	0.034127
				rs1880030	0.981791	0.397603	0.0135386
				rs2167730	0.947768	0.397844	0.0172068
				rs2177207	0.896246	0.407001	0.0276601
				rs2285688	0.961171	0.397735	0.0156658
				rs2344567	0.910336	0.405958	0.0249329
				rs25846	0.901454	0.397599	0.0233752
				rs2811692	0.89224	0.397564	0.0248152
				rs2901027	0.979453	0.397674	0.0137796
				rs4132537	0.934161	0.398923	0.0191957
				rs4482740	0.913471	0.397673	0.0216165
				rs4643071	0.89208	0.397977	0.0249915
				rs4670599	0.976776	0.398132	0.0141514
				rs4935623	0.868506	0.397979	0.0290881
				rs4984992	0.958798	0.397556	0.0158772
				rs6075489	0.922694	0.397691	0.020334
				rs6133587	0.993261	0.397017	0.0123561
				rs6564157	0.950012	0.398083	0.0170111
				rs679959	0.889319	0.397691	0.0253385
				rs6851835	0.883493	0.397671	0.0263057
				rs7152842	0.896302	0.397185	0.0240306
				rs7223436	0.927637	0.396963	0.0194477
				rs7253352	0.946028	0.397785	0.0173956
				rs728634	1.22607	0.445328	0.00590167
				rs742914	0.985165	0.397164	0.0131198
				rs7930371	0.86195	0.397736	0.0302239
				rs9404466	0.970136	0.398613	0.014942
				rs9410293	0.943049	0.397942	0.017797
				rs9541642	0.91211	0.397318	0.0216948
				rs9543004	0.94193	0.398531	0.0181029
				rs9602121	0.903551	0.398055	0.0232126
				All	0.919654	0.395066	0.0199201
	FinnGen R5		ursodeoxycholate	rs10174534	-0.37637	0.21169	0.0754156
				rs11736497	-0.363719	0.218815	0.096469
				rs12587564	-0.438157	0.210815	0.0376727
				rs17118371	-0.429492	0.213058	0.0438162
				rs2421668	-0.494073	0.212658	0.0201618
				rs2720445	-0.356742	0.212659	0.0934394
				rs312306	-0.376853	0.219643	0.0862063
				rs3760877	-0.448316	0.221754	0.0432094
				rs6763802	-0.427601	0.211547	0.043248
				rs7463380	-0.36832	0.221009	0.0956068
				rs9573265	-0.473719	0.273708	0.0834973
				All	-0.412276	0.208751	0.0482724
			cortisol	rs1010874	-1.00829	0.601181	0.0935057
				rs11013837	-0.952587	0.58313	0.102348
				rs1173842	-1.2781	0.609552	0.0360121
				rs11855136	-1.34017	0.627176	0.0326116
				rs11987983	-1.02505	0.593886	0.084347
				rs12210538	-1.08268	0.59937	0.0708612
				rs12883490	-1.073	0.592376	0.0700857
				rs1381274	-1.17328	0.587714	0.045896
				rs1448767	-1.20992	0.585555	0.0388025
				rs1491606	-1.24351	0.59522	0.0366929
				rs4439706	-1.26503	0.583119	0.0300512
				rs9446392	-1.28498	0.586793	0.0285366
				rs9533798	-0.926504	0.585543	0.113581
				All	-1.14128	0.570994	0.0456341
		Peptide	glycylvaline	rs17092360	-1.20581	0.573575	0.0355295
				rs17498524	-0.873488	0.578417	0.131009
				rs1772858	-0.864358	0.538297	0.108334
				rs3846242	-1.2743	0.571924	0.0258743
				rs4905425	-1.00031	0.612597	0.102489
				rs7349940	-0.839096	0.588962	0.154243
				rs7697449	-1.4124	0.466118	0.00244438
				All	-1.06864	0.52102	0.040262
		Amino acid	2-hydroxyisobutyrate	rs10153390	-1.11211	0.639923	0.082231
				rs10221174	-1.36841	0.664409	0.0394379
				rs10795164	-1.37131	0.65423	0.0360758
				rs11160112	-1.51062	0.654996	0.0210934
				rs1159893	-1.50672	0.636025	0.017838
				rs11635023	-1.39855	0.672136	0.0374568
				rs1277442	-1.46399	0.653922	0.0251695
				rs1457613	-1.34333	0.654796	0.0402167
				rs2054299	-1.26694	0.638226	0.0471344
				rs2278441	-1.3104	0.652122	0.0444903
				rs4433392	-1.40822	0.660345	0.032962
				rs4631845	-1.72169	0.645131	0.00761346
				rs493519	-1.15281	0.732264	0.115417
				rs6470588	-1.37937	0.663522	0.0376299
				rs674635	-1.31719	0.645972	0.0414415
				rs6860069	-1.53968	0.63788	0.0157897
				rs7377975	-1.21319	0.654143	0.0636497
				rs7934036	-1.60669	0.642533	0.0123998
				rs967725	-1.41914	0.648089	0.0285433
				All	-1.39252	0.628994	0.0268364
		Peptide	aspartylphenylalanine	rs12143106	1.17206	0.589251	0.0466935
				rs13057057	1.36536	0.528029	0.00971603
				rs2031504	1.28888	0.526493	0.0143634
				rs4351	0.72204	0.677192	0.286322
				rs495828	1.11066	0.611585	0.0693647
				rs4968748	0.842415	0.54166	0.119888
				All	1.10821	0.507703	0.0290515
			pyroglutamylglycine	rs11603058	0.614056	0.426102	0.149556
				rs13398058	0.857458	0.427139	0.0447024
				rs241323	0.746728	0.482717	0.121881
				rs4677337	0.882927	0.486394	0.0694856
				All	0.769893	0.39216	0.0496213
		Lipid	n-Butyl Oleate	rs10870198	1.251	0.721387	0.082891
				rs11253967	1.11476	0.690042	0.106205
				rs17286243	1.11789	0.696325	0.108403
				rs17631300	1.58839	0.729776	0.0295144
				rs190756	1.41281	0.70386	0.0447249
				rs327837	1.35915	0.699885	0.0521409
				rs4729705	1.68452	0.687654	0.0142992
				rs4976017	1.41727	0.690677	0.0401698
				rs7035656	0.91412	0.735003	0.213611
				rs8031716	1.34387	0.705949	0.0569583
				All	1.32342	0.663949	0.0462338
	ebi-a-GCST90018870		linoleate (18:2n6)	rs11719883	-2.25704	0.593211	0.00014193
				rs12238083	-2.26843	0.581712	9.63602e-05
				rs12336893	-2.19792	0.585303	0.00017321
				rs13225022	-2.12329	0.588579	0.000309173
				rs13280152	-2.22695	0.576075	0.000110755
				rs1477025	-2.20012	0.583141	0.000161378
				rs1502520	-2.35317	0.585037	5.76435e-05
				rs16911296	-1.92636	0.604348	0.00143507
				rs17087487	-2.27105	0.579611	8.92006e-05
				rs1956129	-2.12949	0.587021	0.000286039
				rs2158555	-2.21847	0.572129	0.000105504
				rs2242415	-2.18539	0.579522	0.000162578
				rs4654501	-2.30325	0.578337	6.81812e-05
				rs6075489	-2.17061	0.574528	0.000158048
				rs7014120	-2.12595	0.577341	0.000231132
				rs7115681	-2.20992	0.591868	0.000188613
				rs7898173	-2.30647	0.577695	6.53696e-05
				All	-2.20563	0.565698	9.66105e-05
			arachidonate (20:4n6)	rs1010069	-0.81933	0.390028	0.0356677
				rs10241964	-0.79986	0.39047	0.0405155
				rs10514491	-0.889876	0.390761	0.0227688
				rs11837423	-0.878549	0.401349	0.0285978
				rs12352829	-0.813779	0.392793	0.0382865
				rs12532113	-0.842092	0.391684	0.0315607
				rs1430209	-0.860228	0.390136	0.0274582
				rs17099239	-0.780006	0.390598	0.0458302
				rs174548	-0.20456	0.573828	0.721479
				rs180022	-0.869046	0.389287	0.0255884
				rs2275351	-0.923544	0.391877	0.0184371
				rs3798211	-0.851694	0.389851	0.0289136
				rs4739402	-0.754441	0.390498	0.0533602
				rs4982495	-0.851884	0.390553	0.0291669
				rs532098	-0.872636	0.390876	0.0255811
				rs6535974	-0.909502	0.389713	0.0196076
				rs6568389	-0.868753	0.394225	0.0275454
				rs712916	-0.809144	0.389809	0.0379174
				rs7169869	-0.875424	0.399655	0.0284917
				rs8123073	-0.801583	0.390009	0.0398509
				rs9679675	-0.821047	0.389848	0.0351985
				All	-0.829862	0.38718	0.0320851
		Amino acid	pipecolate	rs11184997	0.928553	0.316131	0.00331145
				rs11718405	0.74724	0.359393	0.0376015
				rs12725284	0.86604	0.359764	0.0160733
				rs1476414	0.799856	0.364757	0.0283182
				rs3010320	0.839209	0.352533	0.0172885
				rs35421463	0.905767	0.369772	0.0143043
				rs3915237	0.825466	0.362977	0.0229566
				rs4443239	0.67086	0.346256	0.0526881
				rs4590377	0.742216	0.358315	0.0383209
				rs4717457	0.682355	0.345095	0.0480084
				rs6497209	0.791868	0.365255	0.0301597
				rs699474	0.842359	0.358245	0.0187054
				rs7561932	0.766517	0.362909	0.0346739
				rs7871735	0.872281	0.350755	0.0128875
				rs9295427	0.819009	0.369674	0.0267264
				rs9460045	0.450044	0.377797	0.233563
				All	0.788783	0.345662	0.0224926
		Lipid	taurochenodeoxycholate	rs11121663	-0.371759	0.153243	0.0152689
				rs12104496	-0.338913	0.153738	0.0274908
				rs1608165	-0.282314	0.154402	0.067485
				rs16950349	-0.292652	0.153587	0.0567216
				rs1851722	-0.33804	0.153811	0.0279662
				rs2992907	-0.372596	0.153088	0.0149386
				rs392488	-0.336627	0.152172	0.0269562
				rs4896923	-0.355263	0.154271	0.0212872
				rs6465368	-0.369811	0.16076	0.0214258
				rs6858711	-0.39602	0.172246	0.021496
				rs7432211	-0.334082	0.153111	0.0291128
				rs7568568	-0.344572	0.160809	0.0321337
				rs7848609	-0.366646	0.169987	0.0310134
				All	-0.344872	0.150797	0.0221964
		Amino acid	levulinate (4-oxovalerate)	rs10162458	0.5805	0.285922	0.0423284
				rs10514491	0.569187	0.285551	0.046229
				rs11222082	0.635237	0.28706	0.026904
				rs11776902	0.597447	0.285875	0.0366278
				rs12406448	0.803167	0.384775	0.036855
				rs12498629	0.586579	0.285792	0.0401243
				rs12616207	0.589591	0.285721	0.0390628
				rs12787323	0.599707	0.286142	0.0360965
				rs12871836	0.581707	0.285697	0.0417407
				rs12996267	0.567701	0.286059	0.0471937
				rs13268221	0.562944	0.286009	0.0490363
				rs13278849	0.559891	0.287109	0.0511644
				rs13395555	0.61894	0.286169	0.0305526
				rs1389052	0.571216	0.285749	0.0456069
				rs1457192	0.622882	0.285722	0.0292553
				rs17118209	0.444504	0.290675	0.126213
				rs17589032	0.530223	0.288504	0.0660865
				rs1769582	0.574247	0.285724	0.0444532
				rs1876088	0.550037	0.286055	0.0545004
				rs1998125	0.603831	0.286222	0.0348878
				rs2256490	0.593394	0.286064	0.0380479
				rs227375	0.582843	0.286561	0.0419592
				rs2286707	0.552526	0.285613	0.0530484
				rs2434210	0.584569	0.285984	0.0409473
				rs2514587	0.50841	0.286516	0.0759876
				rs2781537	0.606287	0.286179	0.0341274
				rs302149	0.587506	0.285792	0.0398103
				rs328370	0.551309	0.286303	0.0541526
				rs3742766	0.626355	0.286142	0.0285996
				rs4147331	0.594697	0.286084	0.0376404
				rs4298477	0.556448	0.286135	0.0518107
				rs4434479	0.614421	0.285943	0.0316541
				rs446125	0.597594	0.28689	0.0372504
				rs4878628	0.569246	0.286179	0.0466871
				rs534408	0.59543	0.285907	0.037288
				rs571139	0.56665	0.286365	0.0478425
				rs598236	0.578104	0.28597	0.0432223
				rs624947	0.603725	0.285826	0.0346682
				rs625676	0.608639	0.285693	0.0331389
				rs6441104	0.55668	0.285931	0.0515461
				rs6476317	0.589035	0.28567	0.0392134
				rs6513545	0.562179	0.286036	0.0493663
				rs6738212	0.552282	0.285701	0.0532266
				rs6874723	0.603573	0.286206	0.0349556
				rs6919834	0.568674	0.286977	0.0475234
				rs711995	0.601082	0.286538	0.0359285
				rs7194277	0.603126	0.285947	0.0349251
				rs727233	0.609668	0.285901	0.0329706
				rs7541235	0.579087	0.28621	0.0430432
				rs7677906	0.589118	0.286236	0.0395752
				rs7776725	0.613445	0.285662	0.0317577
				rs7800932	0.58773	0.286124	0.0399651
				rs8180794	0.582311	0.286344	0.041991
				rs892857	0.604174	0.286298	0.0348326
				rs922048	0.554509	0.285816	0.0523691
				rs9539356	0.592388	0.285667	0.0381073
				rs9547604	0.577767	0.285938	0.0433209
				All	0.583537	0.284792	0.0404628
		Xenobiotics	glycerol 2-phosphate	rs10117043	0.598431	0.28925	0.0385547
				rs10953489	0.6379	0.287298	0.0263953
				rs1105769	0.649967	0.288152	0.0240931
				rs11078249	0.652356	0.288108	0.023557
				rs1234223	0.714532	0.289029	0.013429
				rs1317833	0.650999	0.288426	0.0240032
				rs1401635	0.611951	0.287206	0.0331134
				rs17359373	0.642029	0.294955	0.0295025
				rs2041992	0.653232	0.287984	0.0233115
				rs210331	0.570228	0.289807	0.0491123
				rs2114588	0.664765	0.287326	0.0206882
				rs2235396	0.656289	0.287093	0.0222553
				rs2253834	0.596455	0.287791	0.0382161
				rs2422239	0.614416	0.288087	0.0329457
				rs2982376	0.649735	0.287837	0.0239894
				rs4236964	0.661919	0.288333	0.0216944
				rs4860118	0.766142	0.318584	0.0161799
				rs4901357	0.653486	0.288225	0.0233736
				rs498494	0.580029	0.291408	0.0465427
				rs552279	0.632288	0.288362	0.0283295
				rs6699475	0.677058	0.288221	0.0188193
				rs7095787	0.675755	0.290073	0.0198273
				rs7121554	0.656117	0.28778	0.0226118
				rs7275210	0.669021	0.287904	0.020138
				rs734567	0.689905	0.288007	0.0166004
				rs7428286	0.633533	0.287115	0.0273455
				rs757704	0.678644	0.288608	0.0187011
				rs7929077	0.69091	0.288285	0.0165471
				rs8124907	0.550822	0.296898	0.0635599
				rs908690	0.744542	0.288285	0.00980418
				rs9471691	0.615374	0.287926	0.0325764
				rs9608300	0.591802	0.307228	0.0540717
				All	0.647596	0.285541	0.0233316
		Lipid	dehydroisoandrosterone sulfate (DHEA-S)	rs10045690	0.524587	0.232208	0.0238755
				rs10236826	0.427105	0.239677	0.074749
				rs10764712	0.536234	0.229759	0.0196008
				rs11761528	0.489201	0.237144	0.0391234
				rs12121588	0.483949	0.230485	0.0357551
				rs12601482	0.491064	0.231191	0.0336645
				rs13072891	0.455014	0.230379	0.0482606
				rs13222543	0.497594	0.231748	0.0317823
				rs1390947	0.438589	0.231721	0.0583917
				rs17223039	0.515447	0.228729	0.0242261
				rs1834260	0.518007	0.230511	0.0246263
				rs2048428	0.520922	0.233739	0.0258372
				rs296396	0.50936	0.232376	0.028382
				rs356296	0.485816	0.228328	0.0333609
				rs3802037	0.564566	0.228737	0.0135798
				rs628137	0.478482	0.230001	0.037494
				rs6900835	0.524654	0.230646	0.0229229
				rs794614	0.424819	0.23151	0.0665066
				rs878983	0.507437	0.231138	0.0281361
				rs9316766	0.486919	0.231886	0.0357444
				rs932412	0.510931	0.23068	0.0267674
				rs9972424	0.518677	0.228687	0.0233251
				All	0.496206	0.226059	0.0281618
		Amino acid	phenol sulfate	rs10963621	-0.594053	0.222643	0.00762611
				rs11133365	-0.657428	0.242417	0.00668837
				rs11779285	-0.524544	0.221541	0.0178989
				rs13195040	-0.517555	0.219886	0.0185854
				rs13198474	-0.483246	0.220178	0.0281781
				rs13211507	-0.53	0.219484	0.015746
				rs1452040	-0.457223	0.239751	0.0565105
				rs16901784	-0.539034	0.223387	0.0158214
				rs17628016	-0.526602	0.220419	0.01689
				rs17642590	-0.552212	0.219453	0.011859
				rs3010305	-0.507522	0.220108	0.0211222
				rs4324798	-0.518262	0.219775	0.0183662
				rs6916131	-0.519314	0.236302	0.0279724
				rs7047770	-0.533823	0.222263	0.0163165
				rs7118058	-0.386391	0.226632	0.0882072
				rs7714057	-0.527549	0.228708	0.0210747
				rs9682960	-0.530493	0.22191	0.0168219
				All	-0.523409	0.217956	0.0163307
		Lipid	1-arachidonoylglycerophosphocholine*	rs10233803	-0.70381	0.310245	0.0232951
				rs11202064	-0.718926	0.310563	0.0206179
				rs11954991	-0.689023	0.312966	0.0276941
				rs12463674	-0.734169	0.310173	0.0179347
				rs13254318	-0.696066	0.310093	0.0247871
				rs169660	-0.712592	0.308926	0.0210728
				rs174535	-0.168612	0.417395	0.68624
				rs1845546	-0.675188	0.310447	0.0296385
				rs203846	-0.669238	0.310712	0.0312491
				rs227769	-0.713295	0.310413	0.0215682
				rs3738544	-0.750499	0.315139	0.017243
				rs418874	-0.61014	0.309876	0.0489554
				rs4392177	-0.678097	0.310816	0.0291344
				rs540613	-0.653809	0.315627	0.0383156
				rs6517062	-0.704956	0.309061	0.0225509
				rs6784447	-0.691869	0.309672	0.0254699
				rs706041	-0.730804	0.309375	0.0181671
				rs748196	-0.646995	0.312371	0.0383367
				rs8127620	-0.711068	0.314107	0.0235878
				rs823554	-0.715059	0.311598	0.0217438
				rs9462177	-0.727888	0.310536	0.0190796
				All	-0.682418	0.306886	0.0261695
		Xenobiotics	salicyluric glucuronide*	rs10521182	-0.0685519	0.0362489	0.0586049
				rs11242046	-0.0685311	0.035907	0.056317
				rs163589	-0.0952021	0.0406986	0.0193252
				rs16905117	-0.080122	0.0344455	0.0200159
				rs17011024	-0.0838256	0.0339394	0.0135166
				rs2250756	-0.0828487	0.0339194	0.0145854
				rs2722578	-0.0825291	0.0339419	0.0150374
				rs281083	-0.0936783	0.0341506	0.00608638
				rs308097	-0.0812985	0.0340476	0.0169501
				rs3784457	-0.0863269	0.0338185	0.0106907
				rs7145855	-0.0790357	0.0341502	0.0206481
				rs9416100	-0.101157	0.0386493	0.00886261
				All	-0.083232	0.0336581	0.0134034
		Lipid	eicosenoate (20:1n9 or 11)	rs11133892	-1.42343	0.368068	0.000110053
				rs1115214	-1.55239	0.401907	0.000112208
				rs12336893	-1.34703	0.367924	0.000251077
				rs13417885	-1.31201	0.376025	0.000484547
				rs1348656	-1.35009	0.371705	0.000281053
				rs2017823	-1.45203	0.36818	8.02016e-05
				rs2527641	-1.27146	0.367508	0.000540817
				rs2838532	-1.34037	0.364711	0.000237717
				rs35350	-1.45198	0.366672	7.49823e-05
				rs6465164	-1.2099	0.386377	0.0017397
				rs7260113	-1.3684	0.368392	0.000203583
				rs7314742	-1.31173	0.367712	0.000360719
				rs9906465	-1.30442	0.364668	0.000347527
				All	-1.35993	0.357315	0.000141248
			linolenate [alpha or gamma; (18:3n3 or 6)]	rs1034879	-1.56727	0.878473	0.0744104
				rs13132193	-2.26836	0.849154	0.00755546
				rs1348656	-1.96936	0.779025	0.0114722
				rs2242415	-1.99879	0.772174	0.00963891
				All	-1.95987	0.706661	0.00554704
			1-arachidonoylglycerophosphoethanolamine*	rs10044369	-0.824269	0.349463	0.0183403
				rs1010377	-0.795677	0.346616	0.0217013
				rs10468017	-0.810107	0.350774	0.0209169
				rs11048586	-0.751623	0.347077	0.0303434
				rs11081670	-0.758964	0.346535	0.0285132
				rs1161762	-0.902897	0.347041	0.00927623
				rs17031728	-0.839286	0.349228	0.0162496
				rs17152841	-0.782184	0.345076	0.0234083
				rs174578	-0.411656	0.390958	0.292368
				rs1984049	-0.688329	0.361424	0.0568461
				rs2033371	-0.818106	0.345747	0.0179717
				rs2070895	-0.927336	0.351969	0.00842103
				rs2072583	-0.855356	0.350857	0.0147728
				rs2392820	-0.783217	0.346982	0.0239939
				rs2504453	-0.777363	0.350282	0.02647
				rs35544	-0.773277	0.347713	0.0261556
				rs381227	-0.872557	0.345429	0.0115367
				rs39741	-0.833348	0.344997	0.0157128
				rs4149056	-0.851057	0.35989	0.0180414
				rs4257232	-0.81906	0.347661	0.0184771
				rs4530945	-0.820166	0.345143	0.017487
				rs6564097	-0.747071	0.346955	0.0313014
				rs6722402	-0.771983	0.34654	0.0259012
				rs7307046	-0.819434	0.346888	0.0181646
				rs7599943	-0.828341	0.345595	0.0165365
				rs9624896	-0.793953	0.345785	0.021671
				All	-0.797655	0.342992	0.0200412
		Amino acid	glutaroyl carnitine	rs10003471	-0.483133	0.248872	0.0522225
				rs10241456	-0.543996	0.248735	0.0287386
				rs1059264	-0.558767	0.249165	0.0249257
				rs10895511	-0.561281	0.256701	0.0287777
				rs10918734	-0.548741	0.248053	0.0269534
				rs11085835	-0.524753	0.247624	0.0340775
				rs11780215	-0.53963	0.248548	0.0299213
				rs12192135	-0.510415	0.248463	0.0399479
				rs12202023	-0.537601	0.248541	0.030539
				rs12521174	-0.428891	0.249708	0.0858753
				rs12597880	-0.511348	0.248082	0.0392832
				rs12621141	-0.481876	0.249015	0.0529746
				rs12625248	-0.534047	0.255056	0.0362737
				rs12745456	-0.509762	0.248582	0.0402981
				rs12927959	-0.477563	0.251908	0.0579891
				rs13375749	-0.604567	0.251833	0.0163654
				rs1486945	-0.537337	0.248568	0.0306388
				rs1524307	-0.501529	0.253109	0.0475383
				rs16837061	-0.510781	0.248249	0.0396344
				rs17608635	-0.507162	0.248838	0.0415382
				rs17641971	-0.478019	0.251584	0.0574282
				rs1981524	-0.468362	0.249522	0.0605131
				rs2070630	-0.558124	0.248818	0.0248906
				rs2291449	-0.550116	0.250019	0.0277862
				rs246234	-0.536673	0.25114	0.032602
				rs3809197	-0.599988	0.269851	0.0261884
				rs573812	-0.514236	0.248333	0.0383819
				rs683369	-0.517681	0.248518	0.0372449
				rs715	-0.544942	0.251257	0.030093
				rs7633111	-0.55364	0.249	0.0261852
				rs8012	-0.605998	0.261314	0.0203925
				rs8056893	-0.495242	0.254007	0.0512101
				rs807532	-0.5768	0.250096	0.0210932
				rs9573172	-0.498597	0.249978	0.0460907
				All	-0.526263	0.247092	0.0331863
		Lipid	tetradecanedioate	rs10505870	0.330831	0.157408	0.0355764
				rs12317268	0.362639	0.189235	0.0553221
				rs12485842	0.374219	0.169469	0.0272313
				rs13221063	0.304245	0.159587	0.0565926
				rs16967085	0.303022	0.157819	0.0548505
				rs17244095	0.296504	0.158106	0.0607446
				rs17564907	0.295882	0.156913	0.0593435
				rs17661642	0.322751	0.158047	0.0411403
				rs1988344	0.31404	0.160089	0.049802
				rs2127434	0.302534	0.15926	0.0574819
				rs2554887	0.301439	0.159376	0.0585748
				rs2566347	0.331406	0.156243	0.0339138
				rs4149032	0.332621	0.166662	0.0459572
				rs4551320	0.283508	0.155904	0.0689909
				rs4799429	0.317649	0.160144	0.0473091
				rs6663731	0.285738	0.163744	0.080979
				rs7023732	0.252806	0.155841	0.104758
				rs704622	0.28138	0.164573	0.0873106
				rs7233515	0.361996	0.154675	0.0192648
				rs8192287	0.340235	0.155985	0.0291682
				All	0.313822	0.154738	0.0425505
			chiro-inositol	rs12587408	0.133551	0.0682504	0.0503732
				rs1294383	0.116595	0.0665394	0.0797268
				rs1560661	0.132713	0.0704644	0.0596449
				rs1582016	0.126978	0.0680069	0.0618827
				rs17180851	0.122885	0.0676357	0.0692367
				rs2707795	0.102341	0.0790202	0.195279
				rs328637	0.139688	0.0662966	0.0351158
				rs3908007	0.143819	0.0706126	0.0416772
				rs4331456	0.18308	0.0713492	0.0102885
				rs4453613	0.118176	0.066351	0.0749002
				rs4761693	0.137807	0.0668515	0.0392654
				rs6050798	0.113772	0.0667737	0.0884107
				rs7797103	0.113798	0.0716112	0.112037
				All	0.129728	0.0657589	0.0485207
Subarachnoid hemorrhage	FinnGen R9		deoxycholate	rs11159894	0.378741	0.173581	0.0291151
				rs12405017	0.317799	0.169595	0.0609483
				rs17131011	0.288598	0.168128	0.0860628
				rs17175231	0.356052	0.175497	0.0424773
				rs17641342	0.315816	0.177377	0.0749984
				rs2002212	0.417233	0.168911	0.0135061
				rs2140798	0.334789	0.171264	0.0506051
				rs2391088	0.410913	0.166245	0.013446
				rs3752241	0.373635	0.177908	0.0357154
				rs4244808	0.366633	0.174651	0.0357966
				rs4579412	0.386078	0.173094	0.025717
				rs696155	0.359042	0.175107	0.0403236
				rs7262824	0.294963	0.166382	0.0762613
				rs7269193	0.347516	0.174183	0.0460298
				rs7427777	0.430046	0.182945	0.0187393
				rs8192870	0.382616	0.174696	0.0285113
				rs9851393	0.398103	0.167791	0.0176631
				All	0.361908	0.165858	0.0291069
		Cofactors and vitamins	pantothenate	rs10919047	0.666687	0.330181	0.0434707
				rs11719633	0.688443	0.329997	0.0369596
				rs12544560	0.687792	0.329782	0.037015
				rs13212846	0.674156	0.329758	0.0409144
				rs1350858	0.686129	0.330362	0.0378109
				rs1395	0.685329	0.334355	0.0403933
				rs17049936	0.665379	0.332927	0.0456544
				rs17082600	0.714664	0.32903	0.0298533
				rs17751805	0.833492	0.346602	0.0161834
				rs1975271	0.603557	0.330974	0.0682155
				rs2173615	0.582913	0.331502	0.0786798
				rs2526477	0.774613	0.331349	0.0194
				rs2967437	0.639927	0.331049	0.0532325
				rs3949865	0.636838	0.330716	0.05415
				rs4269521	0.631037	0.33176	0.0571592
				rs4746017	0.682723	0.3303	0.038736
				rs6034318	0.488281	0.371478	0.188702
				rs6078500	0.614758	0.331219	0.0634467
				rs6774965	0.754026	0.331448	0.0229093
				rs6848070	0.646569	0.331125	0.0508619
				rs7009776	0.727546	0.347058	0.0360533
				rs7458704	0.586432	0.340667	0.0851737
				rs7574257	0.660448	0.330902	0.0459448
				rs8065435	0.771403	0.331716	0.0200458
				rs9365106	0.708021	0.331026	0.0324464
				All	0.673418	0.327222	0.0395915
		Lipid	choline	rs10194073	-2.30065	0.936538	0.0140278
				rs11058334	-1.97382	0.931891	0.0341684
				rs11656215	-1.94478	0.926825	0.0358767
				rs11930490	-2.09836	0.932476	0.0244295
				rs12039115	-2.23819	0.93676	0.0168808
				rs12105001	-2.53019	0.886915	0.00433368
				rs1417497	-2.08918	0.920832	0.023281
				rs17497383	-2.00992	0.923086	0.0294517
				rs17642749	-2.29808	0.942749	0.0147835
				rs2080224	-2.04247	0.925106	0.0272564
				rs2297615	-2.30682	0.935988	0.0137174
				rs2824226	-2.17825	0.941562	0.0206981
				rs3786284	-2.08959	0.929594	0.0245858
				rs4293599	-2.0522	0.926726	0.0267972
				rs4487482	-2.3255	0.938298	0.0131964
				rs4538138	-2.41742	0.912636	0.00807712
				rs4784175	-2.27125	0.941265	0.0158231
				rs715	-2.73385	0.820519	0.000862686
				rs7215931	-2.35353	0.93384	0.0117265
				rs7687295	-1.68015	0.911469	0.0652782
				rs8003323	-2.32565	0.948416	0.0142007
				rs8033100	-2.12397	0.933054	0.0228243
				rs9321388	-2.21704	0.940239	0.0183762
				rs9663814	-2.44402	0.915199	0.00757419
				All	-2.21149	0.905856	0.0146335
		Amino acid	2-hydroxyisobutyrate	rs10153390	0.898348	0.512837	0.0798217
				rs10221174	0.822651	0.498212	0.0986962
				rs10795164	1.05968	0.500145	0.0341118
				rs11160112	0.932532	0.523202	0.0746916
				rs1159893	0.967023	0.517985	0.0619165
				rs11635023	0.906862	0.526508	0.0849956
				rs1277442	0.896222	0.510829	0.079354
				rs1457613	1.03405	0.512899	0.0437903
				rs2054299	1.09814	0.49479	0.0264591
				rs2278441	1.07193	0.507033	0.0345043
				rs4433392	0.915751	0.51572	0.0757868
				rs4631845	0.89652	0.518965	0.0840748
				rs493519	1.02699	0.585679	0.079516
				rs6470588	1.00993	0.522284	0.0531524
				rs674635	0.923876	0.510946	0.0705803
				rs6860069	1.22434	0.45231	0.00679226
				rs7377975	1.10669	0.519215	0.0330512
				rs7934036	0.853922	0.505653	0.0912669
				rs967725	0.930047	0.498246	0.0619516
				All	0.977318	0.49614	0.0488563
		Peptide	gamma-glutamylvaline	rs1083801	1.24384	0.574277	0.0303166
				rs12046664	1.03401	0.569723	0.0695355
				rs12604647	1.38067	0.566958	0.0148826
				rs16885487	1.49114	0.576494	0.00969364
				rs17768548	1.26258	0.571695	0.0272101
				rs2164397	1.2393	0.573786	0.0307834
				rs3780970	1.33623	0.567123	0.0184651
				rs4661470	1.36855	0.583258	0.0189566
				rs6094988	1.20221	0.570711	0.0351594
				rs708891	1.25735	0.565393	0.0261589
				rs715	1.01213	0.580942	0.0814691
				rs7271447	1.36051	0.569443	0.016885
				rs756506	1.20718	0.621422	0.0520635
				rs878947	1.4554	0.571011	0.010809
				rs9894902	1.16334	0.566778	0.0401158
				All	1.26833	0.55535	0.0223809
			gamma-glutamylmethionine*	rs10732795	1.2355	0.403852	0.00221866
				rs17165467	1.20289	0.452253	0.0078192
				rs2416328	1.25388	0.404634	0.00194311
				rs2642911	1.18449	0.406826	0.00359653
				rs4416818	1.30342	0.410212	0.00148591
				rs6903432	1.20081	0.400291	0.00270112
				rs7083972	1.17431	0.421163	0.00529911
				rs8011328	0.798679	0.459366	0.0820955
				All	1.17901	0.391243	0.00258252
		Lipid	1-eicosadienoylglycerophosphocholine*	rs10072514	1.18301	0.328252	0.000313409
				rs10884473	1.22438	0.333618	0.000242545
				rs12210045	1.16262	0.3276	0.000386858
				rs13098081	1.13385	0.333291	0.000669013
				rs1535	1.12682	0.331298	0.000670844
				rs247197	1.30473	0.329952	7.67577e-05
				rs249619	1.0253	0.351342	0.00352015
				rs4256853	1.1215	0.333069	0.00075942
				rs432642	1.29293	0.327906	8.04717e-05
				rs6034091	1.20572	0.322801	0.000187592
				rs6426630	1.19632	0.365672	0.00106955
				rs6593732	1.09109	0.32747	0.000862647
				rs8104825	1.13683	0.32643	0.000496553
				All	1.17073	0.320143	0.000255287
			1-heptadecanoylglycerophosphocholine	rs10019315	1.07052	0.458917	0.019663
				rs10849438	1.20605	0.484057	0.0127187
				rs12100883	1.29667	0.441755	0.00333267
				rs12201199	1.40737	0.452741	0.00188005
				rs3824359	1.27269	0.445414	0.00427233
				rs6530980	0.966565	0.451002	0.0321009
				rs6573597	1.06658	0.47189	0.0238067
				rs6833678	1.23814	0.468622	0.0082395
				rs7727774	1.25171	0.509517	0.0140236
				rs8081778	1.02191	0.446809	0.0221881
				All	1.17965	0.429734	0.00604967
			1-oleoylglycerophosphocholine	rs10019315	1.17448	0.463661	0.0113075
				rs10465080	1.2149	0.469073	0.00959733
				rs12605650	1.29127	0.478812	0.00700073
				rs1366823	1.26596	0.479752	0.00832032
				rs1405992	1.24064	0.485561	0.010617
				rs16968711	1.01165	0.464583	0.0294407
				rs17089560	1.4611	0.495595	0.00319659
				rs303610	1.15018	0.451606	0.0108696
				rs4736583	1.19254	0.469232	0.0110386
				rs476092	1.43334	0.452548	0.0015388
				rs4817185	1.46108	0.507474	0.0039877
				rs6061764	1.33811	0.476791	0.00500828
				rs6977605	1.21908	0.483221	0.0116415
				rs9489697	1.41534	0.452368	0.00175556
				rs969948	1.25273	0.479239	0.00894886
				All	1.2723	0.452539	0.00493165
			1-arachidonoylglycerophosphoinositol*	rs10829734	-0.970624	0.347548	0.00522578
				rs11163340	-1.00425	0.348259	0.00393139
				rs12613874	-0.978	0.348316	0.00498817
				rs17064388	-1.06635	0.350016	0.00231462
				rs17315876	-1.13217	0.34879	0.00117036
				rs174578	-0.951147	0.36945	0.0100386
				rs1871395	-0.996719	0.395612	0.0117543
				rs4148998	-0.945555	0.351698	0.00717653
				rs4521036	-1.00929	0.348381	0.00376633
				rs4943187	-1.04091	0.352882	0.00318044
				rs4973862	-1.08264	0.348572	0.00189686
				rs6973089	-0.769419	0.367968	0.0365288
				rs7267516	-0.986182	0.348932	0.00470916
				rs7303969	-0.913524	0.351114	0.00927398
				rs7903596	-1.01418	0.349867	0.00374653
				rs8736	-0.985027	0.361528	0.00643752
				rs9326061	-1.00071	0.348618	0.00409829
				rs9997	-1.03975	0.348877	0.00287983
				All	-0.995262	0.344281	0.00384213
		Amino acid	2-methylbutyroylcarnitine	rs10139470	-1.10162	0.545031	0.0432589
				rs10484836	-1.07884	0.533699	0.0432336
				rs10866705	-0.824713	0.502784	0.100945
				rs10896604	-1.03184	0.538009	0.055125
				rs11006251	-0.931627	0.520347	0.0733901
				rs11057695	-0.808686	0.532431	0.128799
				rs11639506	-1.02508	0.541529	0.0583665
				rs12477840	-0.966483	0.532675	0.0696165
				rs12929328	-1.04974	0.552741	0.0575434
				rs17098575	-1.00336	0.552358	0.0692945
				rs17145256	-1.01813	0.539645	0.059205
				rs1838932	-1.1605	0.531107	0.0288845
				rs2367533	-1.20389	0.529499	0.0229873
				rs2410833	-0.977401	0.538226	0.069375
				rs2552122	-1.00758	0.537671	0.060935
				rs4626843	-1.11029	0.539015	0.0394133
				rs4648860	-1.08445	0.535501	0.0428562
				rs4719207	-1.10451	0.539719	0.0407118
				rs4730501	-0.982211	0.536406	0.0670864
				rs662138	-1.15739	0.534877	0.0304763
				rs6764615	-1.13131	0.529171	0.0325248
				rs715	-1.26199	0.487195	0.00958862
				rs7946997	-0.923512	0.519353	0.0753717
				rs9492253	-0.955361	0.528265	0.0705307
				rs9642829	-1.09813	0.503321	0.0291262
				All	-1.04019	0.520576	0.0457002
	FinnGen R7	Lipid	carnitine	rs10111368	-0.940374	0.447961	0.0357965
				rs10130689	-0.926304	0.448539	0.0389079
				rs10136635	-0.926309	0.447741	0.0385602
				rs10239136	-0.96093	0.44729	0.0316869
				rs10275028	-0.95552	0.447561	0.032765
				rs1028981	-0.943219	0.448214	0.0353439
				rs10481187	-0.905468	0.446532	0.0425827
				rs10489008	-0.902714	0.446445	0.043176
				rs10784558	-0.945468	0.448099	0.0348622
				rs10789970	-0.943396	0.447918	0.0351888
				rs10802528	-0.925497	0.448004	0.0388451
				rs10818924	-0.904125	0.44614	0.0427085
				rs10820588	-0.94958	0.448076	0.0340702
				rs10869018	-0.961601	0.447083	0.0314894
				rs10875102	-0.89353	0.444644	0.0444798
				rs10920115	-0.940123	0.448045	0.0358808
				rs11085752	-0.953881	0.447459	0.0330255
				rs11085914	-0.929625	0.447895	0.0379363
				rs1109773	-0.973554	0.445684	0.0289326
				rs1114130	-0.968992	0.446413	0.02996
				rs11183620	-0.928847	0.448113	0.0381912
				rs11223211	-0.982163	0.445781	0.027578
				rs1144963	-0.962491	0.447379	0.0314448
				rs1155457	-0.918261	0.447337	0.040099
				rs11589858	-0.902483	0.445833	0.0429432
				rs11601438	-0.928546	0.447834	0.0381339
				rs11620955	-0.886552	0.445479	0.0465787
				rs11620973	-0.950125	0.448073	0.0339663
				rs11630130	-0.942939	0.449018	0.0357287
				rs11707952	-0.902138	0.446377	0.0432775
				rs11915024	-0.981507	0.445418	0.0275552
				rs11930385	-0.98666	0.44432	0.0263775
				rs11942631	-0.942996	0.449072	0.0357397
				rs12197879	-0.93393	0.448019	0.0371077
				rs12201109	-0.964266	0.447161	0.031051
				rs12215339	-0.915606	0.44952	0.0416649
				rs12245254	-0.904449	0.446205	0.0426644
				rs12246131	-0.871085	0.447123	0.0513912
				rs1225019	-0.926282	0.447747	0.0385683
				rs12356193	-0.84672	0.457595	0.06426
				rs12417365	-0.960044	0.447117	0.0317784
				rs1246267	-0.920674	0.447707	0.039742
				rs12484	-0.933349	0.448269	0.0373318
				rs1250070	-0.939258	0.447963	0.0360172
				rs12503744	-0.844948	0.467319	0.0705949
				rs12510909	-0.928485	0.447912	0.0381799
				rs12607576	-0.949811	0.44771	0.0338808
				rs12627165	-0.898822	0.445501	0.0436377
				rs12709393	-0.926989	0.448253	0.0386394
				rs12938026	-0.94739	0.447832	0.0343872
				rs12980652	-0.96405	0.446207	0.0307306
				rs13162168	-0.981849	0.444508	0.0271854
				rs1317661	-0.971209	0.446433	0.0295937
				rs13182512	-0.962332	0.447622	0.031565
				rs131919	-0.928894	0.447949	0.0381108
				rs13231650	-0.906154	0.446216	0.0422802
				rs13284789	-0.979809	0.448286	0.028839
				rs1368388	-0.890272	0.444077	0.0449874
				rs140572	-0.86668	0.441958	0.0498789
				rs1424937	-0.889868	0.444436	0.0452589
				rs1430435	-0.934472	0.448053	0.0370123
				rs1446555	-0.971456	0.446014	0.0293998
				rs1466788	-0.975968	0.448612	0.0295904
				rs1479614	-0.913958	0.447471	0.0411022
				rs1482567	-0.954868	0.447269	0.0327703
				rs1507101	-0.914185	0.446965	0.0408236
				rs1509657	-0.944538	0.447903	0.0349618
				rs1537385	-0.884005	0.453905	0.051468
				rs1544412	-0.953724	0.447659	0.033133
				rs1544811	-0.932918	0.447882	0.0372556
				rs1610649	-0.951541	0.447784	0.0335865
				rs17065231	-0.960022	0.448158	0.0321813
				rs17370344	-0.98433	0.445015	0.0269734
				rs1760903	-0.954246	0.447739	0.0330683
				rs1769463	-0.934853	0.447954	0.0368936
				rs1866570	-0.944628	0.447815	0.0349086
				rs1925611	-0.909739	0.447211	0.0419265
				rs1929425	-0.993502	0.44349	0.0250787
				rs1936602	-0.901802	0.445968	0.0431637
				rs1981138	-0.886651	0.444724	0.0461838
				rs2000364	-0.940211	0.447968	0.0358315
				rs2068985	-0.978855	0.445106	0.0278672
				rs2114713	-0.963222	0.447616	0.0314056
				rs2130882	-0.943581	0.448025	0.0351965
				rs2133813	-0.945583	0.447882	0.0347523
				rs2164183	-0.897483	0.445086	0.0437554
				rs2170082	-0.983129	0.445637	0.0273757
				rs220168	-0.946715	0.4478	0.0345025
				rs2225978	-0.92791	0.447751	0.0382302
				rs2279014	-0.941328	0.448183	0.0357006
				rs2286460	-0.946931	0.448013	0.0345475
				rs2292871	-0.961842	0.447155	0.0314742
				rs2309339	-0.889096	0.442785	0.044647
				rs2327855	-0.925852	0.447662	0.0386215
				rs2362839	-0.929062	0.447821	0.0380211
				rs238340	-0.94775	0.44785	0.0343257
				rs2394298	-0.896925	0.446069	0.0443536
				rs2396004	-0.982253	0.445885	0.0275998
				rs2432560	-0.9417	0.447878	0.0355021
				rs2451996	-0.90057	0.445866	0.0434019
				rs246946	-0.922801	0.447481	0.0391876
				rs2492788	-0.937302	0.44828	0.0365382
				rs2504927	-0.987526	0.444047	0.0261537
				rs2508305	-0.896341	0.446163	0.0445372
				rs2544371	-0.946499	0.447797	0.0345427
				rs2577264	-0.927744	0.447835	0.0383007
				rs2595993	-0.96011	0.447278	0.031828
				rs262273	-0.911898	0.446796	0.0412537
				rs2767290	-0.924773	0.447462	0.0387618
				rs2777788	-0.961861	0.447417	0.0315704
				rs2789599	-0.923277	0.44773	0.0391955
				rs2793471	-0.902865	0.445988	0.0429273
				rs288332	-0.93504	0.447984	0.0368684
				rs294280	-0.939027	0.447964	0.0360638
				rs2961253	-0.98032	0.446373	0.0280784
				rs2962321	-0.947811	0.447351	0.0341143
				rs3127274	-0.921209	0.447596	0.039578
				rs3128061	-0.945514	0.448183	0.0348877
				rs3736438	-0.903502	0.44762	0.0435435
				rs378999	-0.883568	0.443706	0.0464441
				rs3848713	-0.952806	0.447655	0.033301
				rs3905228	-0.919883	0.447414	0.0397825
				rs4078258	-0.948355	0.447648	0.0341303
				rs419291	-1.03684	0.44566	0.0199905
				rs4284335	-0.951658	0.447745	0.0335494
				rs4305127	-0.969639	0.44709	0.0300996
				rs4436868	-0.924011	0.447853	0.0390933
				rs4504898	-0.919513	0.447301	0.0398124
				rs4525910	-0.94024	0.447953	0.0358196
				rs4531372	-0.95487	0.447633	0.0329122
				rs459625	-0.941637	0.448258	0.035671
				rs4633738	-0.949323	0.447776	0.0339991
				rs4634560	-0.963747	0.448673	0.0317141
				rs4665406	-0.910829	0.446935	0.0415555
				rs4669392	-0.894348	0.444625	0.0442761
				rs4672450	-0.972212	0.446367	0.0294019
				rs4674438	-0.937338	0.448111	0.0364604
				rs4711152	-0.958915	0.447156	0.0319948
				rs4713396	-0.997745	0.442798	0.0242418
				rs4722438	-0.950705	0.447853	0.0337701
				rs4764292	-0.90303	0.446273	0.0430222
				rs478982	-0.923675	0.447493	0.039007
				rs480662	-0.994757	0.442483	0.0245683
				rs4811828	-0.924254	0.447945	0.0390822
				rs482275	-0.935571	0.44796	0.0367513
				rs4860022	-0.908162	0.447661	0.0424905
				rs4881523	-0.91852	0.447523	0.0401258
				rs4888504	-0.938763	0.448076	0.0361622
				rs4933391	-0.920938	0.447491	0.03959
				rs4940563	-0.876685	0.44399	0.0483181
				rs496150	-0.930355	0.447838	0.0377614
				rs549386	-0.90843	0.446387	0.0418436
				rs561895	-0.929328	0.447894	0.0379971
				rs5999027	-0.917295	0.447209	0.0402518
				rs6471514	-0.94567	0.447919	0.0347507
				rs6479648	-0.913706	0.450232	0.0424161
				rs6506736	-0.968502	0.446589	0.0301079
				rs6535870	-0.912747	0.447274	0.041282
				rs6539588	-0.936841	0.447938	0.0364875
				rs6554156	-0.935141	0.448058	0.0368795
				rs6596361	-0.930627	0.44801	0.0377788
				rs6602640	-0.936602	0.448269	0.0366739
				rs6709816	-0.908763	0.448023	0.0425211
				rs6721330	-0.92757	0.447741	0.0382967
				rs6793266	-0.938428	0.448047	0.0362165
				rs6852374	-0.940719	0.447946	0.0357224
				rs6862024	-0.93853	0.448407	0.0363464
				rs6866597	-0.950867	0.447743	0.0336961
				rs6908972	-0.988497	0.445692	0.0265621
				rs6937910	-0.903874	0.446331	0.0428551
				rs700760	-0.961717	0.44703	0.0314488
				rs7026148	-0.959119	0.447423	0.0320609
				rs7038757	-0.943258	0.44785	0.0351876
				rs7098081	-0.905271	0.448106	0.0433609
				rs7162803	-0.966515	0.447239	0.0306899
				rs724752	-0.909969	0.446649	0.0416176
				rs735315	-0.993575	0.445515	0.0257361
				rs7355681	-0.924734	0.447683	0.0388662
				rs7435034	-0.925842	0.447475	0.0385427
				rs7461025	-0.968054	0.446497	0.0301503
				rs7604464	-0.948828	0.449738	0.0348812
				rs7632967	-0.960146	0.4473	0.03183
				rs7662505	-1.00173	0.440401	0.022931
				rs7686890	-0.936654	0.447893	0.0365062
				rs769809	-0.914921	0.447314	0.0408187
				rs7732790	-0.9846	0.44466	0.0268096
				rs7760148	-0.9339	0.4479	0.0370638
				rs7799978	-0.91392	0.44812	0.0414048
				rs7837480	-0.932075	0.447879	0.037426
				rs7929841	-0.92321	0.447602	0.0391538
				rs7940551	-0.96173	0.446941	0.0314126
				rs7991989	-0.935468	0.447918	0.0367542
				rs8043243	-0.994499	0.442079	0.0244748
				rs8099879	-0.949005	0.448013	0.0341537
				rs8127674	-0.938169	0.447939	0.0362232
				rs8134847	-0.925616	0.447658	0.0386694
				rs8179836	-0.936329	0.448155	0.0366808
				rs844016	-0.970693	0.446888	0.0298468
				rs865488	-0.938341	0.447789	0.0361268
				rs879067	-0.934462	0.447864	0.0369348
				rs899584	-0.949295	0.447842	0.0340308
				rs923075	-0.938254	0.447941	0.0362071
				rs9313491	-0.919103	0.44771	0.0400825
				rs9383693	-0.955755	0.447512	0.0327031
				rs9419445	-0.919948	0.447435	0.0397776
				rs9467703	-0.954602	0.447585	0.0329423
				rs9530362	-0.945894	0.447992	0.0347373
				rs9557806	-0.952184	0.447642	0.033411
				rs9613019	-0.981308	0.44492	0.0274131
				rs968103	-0.93373	0.448	0.0371403
				rs977041	-0.992581	0.443875	0.0253404
				rs9784110	-0.95042	0.447689	0.0337583
				rs9819702	-0.936286	0.447933	0.0365966
				rs9838540	-0.959572	0.447406	0.031973
				rs9842133	-0.940412	0.448918	0.036185
				rs9863328	-0.93696	0.447928	0.0364595
				rs9880736	-0.898007	0.445806	0.0439735
				rs989681	-0.935128	0.447949	0.0368359
				rs9942113	-0.954145	0.447935	0.0331635
				rs9947578	-0.910904	0.446864	0.0415064
				rs9960949	-0.969399	0.44642	0.0298937
				rs996408	-0.929654	0.448062	0.038002
				rs9997562	-0.955583	0.44756	0.0327531
				All	-0.938096	0.446265	0.0355439
			dihomo-linoleate (20:2n6)	rs1027175	-1.57692	0.670445	0.0186701
				rs1348656	-1.64228	0.684687	0.0164585
				rs1477025	-1.37629	0.686324	0.0449306
				rs16839086	-1.9304	0.809829	0.0171386
				rs1709851	-1.44525	0.679	0.0332964
				rs3793900	-1.79094	0.676426	0.00810532
				rs6557244	-1.69322	0.66652	0.011073
				rs6738713	-1.56441	0.673943	0.0202717
				rs9560579	-1.78036	0.681924	0.00903349
				All	-1.63526	0.649514	0.0118134
			androsterone sulfate	rs10278040	0.116327	0.138983	0.402601
				rs10785657	0.271181	0.0972217	0.00528211
				rs12371604	0.278383	0.0974216	0.00426976
				rs13222543	0.315964	0.1116	0.00463696
				rs1474102	0.272853	0.0974254	0.00510022
				rs16958654	0.259388	0.0974366	0.00776489
				rs17523627	0.265963	0.0973812	0.00631138
				rs17638060	0.272476	0.0974445	0.00517049
				rs182420	0.272896	0.0977766	0.00525433
				rs2572023	0.273298	0.0984667	0.00551103
				rs349022	0.258833	0.0973103	0.00781707
				rs4236541	0.273492	0.0975553	0.00505586
				rs4439540	0.250567	0.0981087	0.0106503
				rs6595423	0.264692	0.0973954	0.00657371
				rs6948536	0.281145	0.0973889	0.00389148
				rs6963509	0.255744	0.0973302	0.00859917
				rs7152358	0.267395	0.0972423	0.00596361
				rs7859457	0.262931	0.0980448	0.00732407
				rs807019	0.279708	0.0974111	0.00408639
				rs9676475	0.264409	0.0973206	0.00658999
				rs9742609	0.277647	0.0983687	0.00476491
				rs9824080	0.265076	0.0974765	0.00654039
				All	0.266586	0.096982	0.00598104
		Amino acid	glycine	rs11111501	-0.693167	0.3937	0.0782976
				rs1123227	-0.737731	0.404944	0.0684835
				rs11578	-0.828171	0.401651	0.0392159
				rs11942622	-0.793672	0.409022	0.0523292
				rs12349613	-0.763408	0.404458	0.0590954
				rs13203202	-0.812843	0.401965	0.0431582
				rs16917276	-0.778108	0.407529	0.0562194
				rs1992854	-0.794797	0.40611	0.0503361
				rs229914	-0.86406	0.379401	0.0227605
				rs2370998	-0.843055	0.397653	0.0339996
				rs2474711	-0.85947	0.389751	0.0274416
				rs3012739	-0.842242	0.392918	0.0320686
				rs329319	-0.797	0.407076	0.0502456
				rs4761007	-0.653926	0.377556	0.083274
				rs491847	-0.744495	0.400183	0.0628308
				rs583776	-0.753275	0.411316	0.0670442
				rs6951820	-0.726186	0.396203	0.0668228
				rs715	-0.701663	0.60385	0.245243
				rs7582822	-0.751824	0.403769	0.0626012
				rs7608258	-0.831619	0.393369	0.0345071
				rs7709785	-0.816374	0.406813	0.0447756
				rs804895	-0.807229	0.408309	0.0480411
				rs8082170	-0.828014	0.395696	0.036389
				rs8453	-0.763809	0.406289	0.0601128
				rs952045	-0.749401	0.403753	0.0634408
				rs983498	-0.67402	0.392064	0.0855858
				All	-0.779036	0.396301	0.0493252
		Peptide	gamma-glutamylmethionine*	rs10732795	1.37973	0.64435	0.0322524
				rs17165467	1.43936	0.715629	0.0442912
				rs2416328	1.41521	0.641139	0.0272901
				rs2642911	1.59821	0.547149	0.00348928
				rs4416818	1.67207	0.523256	0.00139586
				rs6903432	1.33102	0.636133	0.0364059
				rs7083972	1.18015	0.637603	0.0641822
				rs8011328	0.794676	0.599102	0.184692
				All	1.36709	0.578266	0.018073
		Lipid	1-eicosadienoylglycerophosphocholine*	rs10072514	1.12155	0.425727	0.00842779
				rs10884473	1.2039	0.432376	0.00536313
				rs12210045	1.10397	0.424984	0.00938562
				rs13098081	1.12028	0.432309	0.00955876
				rs1535	1.19542	0.42977	0.00541044
				rs247197	1.32599	0.427959	0.00194569
				rs249619	1.08016	0.455914	0.0178259
				rs4256853	1.20286	0.431141	0.00527147
				rs432642	1.31573	0.425244	0.00197437
				rs6034091	1.2394	0.418361	0.00305136
				rs6426630	1.0159	0.474769	0.0323721
				rs6593732	1.03858	0.424758	0.0144806
				rs8104825	1.14425	0.423407	0.00688228
				All	1.16516	0.41517	0.0050088
			1-heptadecanoylglycerophosphocholine	rs10019315	1.14493	0.579579	0.0482168
				rs10849438	1.41686	0.588824	0.0161172
				rs12100883	1.31117	0.570796	0.0216136
				rs12201199	1.39015	0.584533	0.0173962
				rs3824359	1.28958	0.569091	0.0234493
				rs6530980	1.03046	0.581702	0.0764861
				rs6573597	1.19361	0.590077	0.0430941
				rs6833678	1.13922	0.576602	0.0481836
				rs7727774	0.854469	0.622842	0.170099
				rs8081778	0.940681	0.577538	0.10336
				All	1.17498	0.5537	0.0338335
			epiandrosterone sulfate	rs11981478	0.22835	0.20267	0.259866
				rs13222543	0.666311	0.193803	0.00058586
				rs1419352	0.509023	0.167086	0.00231545
				rs1474102	0.510443	0.166254	0.00213875
				rs17638060	0.509678	0.16689	0.00225833
				rs1939769	0.493598	0.170396	0.0037702
				rs4439540	0.463351	0.169445	0.00624704
				rs474229	0.523381	0.169724	0.00204436
				rs6578042	0.448196	0.159339	0.00491043
				rs7078211	0.490308	0.171037	0.00414802
				rs7152358	0.49677	0.17007	0.00348943
				rs807019	0.52622	0.158682	0.000912531
				rs9676475	0.490046	0.170627	0.0040783
				All	0.492355	0.162273	0.00241234
			5alpha-androstan-3beta,17beta-diol disulfate	rs10278040	0.179486	0.184979	0.331896
				rs10836291	0.394039	0.152178	0.00961645
				rs11180748	0.398817	0.151485	0.00847044
				rs11186574	0.415719	0.154588	0.00716244
				rs12879878	0.402528	0.151606	0.00792875
				rs13222543	0.421514	0.16564	0.0109353
				rs16850831	0.416097	0.151536	0.00603517
				rs2547231	0.389225	0.156818	0.0130639
				rs3214031	0.365817	0.151445	0.015713
				rs4149056	0.404076	0.152959	0.00824849
				rs4372938	0.37681	0.151606	0.0129387
				rs650849	0.391518	0.151406	0.00971277
				rs6584331	0.374091	0.151955	0.0138224
				rs666518	0.363985	0.151967	0.0166132
				rs7078211	0.379642	0.151532	0.0122325
				rs7831994	0.363465	0.152694	0.0172963
				rs9602130	0.422087	0.155706	0.0067121
				All	0.383293	0.150142	0.010684
			2-hydroxyglutarate	rs10196007	1.37072	0.51196	0.00741959
				rs10966201	0.949965	0.477534	0.0466664
				rs11793331	0.804678	0.507124	0.112569
				rs1568101	1.25071	0.495851	0.0116576
				rs16977497	1.12473	0.532299	0.034604
				rs6064820	1.06739	0.50296	0.0338195
				rs6484669	1.26292	0.505901	0.0125466
				rs7702827	1.09837	0.51343	0.0324133
				rs7725624	1.30564	0.520811	0.0121781
				rs8176023	1.1405	0.54948	0.0379309
				rs890519	1.1154	0.516707	0.0308755
				rs933341	1.13423	0.5184	0.0286737
				rs9544785	1.28912	0.478894	0.00710533
				All	1.14782	0.486047	0.0181989
	FinnGen R5	Amino acid	histidine	rs1527683	5.08599	2.14898	0.0179476
				rs16868246	5.5094	2.24588	0.0141626
				rs2176664	3.53345	2.18212	0.105389
				rs4288369	3.54032	2.66565	0.184137
				rs4768741	4.63923	2.57537	0.0716426
				rs7014133	4.20028	2.47425	0.089584
				rs715	3.67259	2.1938	0.0941144
				All	4.32406	2.11303	0.0407196
		Nucleotide	guanosine	rs11141909	-0.738721	0.301255	0.0142007
				rs12052900	-0.665666	0.294792	0.0239402
				rs1577941	-0.788899	0.298208	0.00815796
				rs16887484	-0.671733	0.31431	0.0325846
				rs16933423	-0.781426	0.290433	0.00713328
				rs17224277	-0.65327	0.292531	0.0255382
				rs2257243	-0.681808	0.294671	0.0206792
				rs2846365	-0.771468	0.2948	0.00887263
				rs4661299	-0.733048	0.293801	0.0125941
				rs4948051	-0.808331	0.300456	0.00713772
				rs7137298	-0.68552	0.298072	0.0214566
				rs7438272	-0.740471	0.304614	0.0150635
				rs9353315	-0.846769	0.292932	0.00384421
				All	-0.7364	0.285903	0.0100038
		Lipid	choline	rs10194073	-3.08546	1.40982	0.0286296
				rs11058334	-3.069	1.42977	0.0318332
				rs11656215	-2.48306	1.34014	0.0639061
				rs11930490	-3.09018	1.4096	0.0283625
				rs12039115	-2.93317	1.39363	0.0353173
				rs12105001	-3.66147	1.26245	0.00372822
				rs1417497	-3.02979	1.40137	0.0306168
				rs17497383	-2.86178	1.40197	0.0412246
				rs17642749	-2.53643	1.31362	0.0534986
				rs2080224	-3.02336	1.41235	0.032302
				rs2297615	-3.36182	1.36712	0.0139301
				rs2824226	-2.95483	1.40498	0.0354556
				rs3786284	-3.05304	1.40854	0.0301952
				rs4293599	-2.95309	1.40729	0.0358669
				rs4487482	-3.43049	1.36	0.0116554
				rs4538138	-3.31608	1.37961	0.0162327
				rs4784175	-2.80234	1.3839	0.0428713
				rs715	-3.70176	1.2928	0.00419156
				rs7215931	-3.20355	1.40758	0.0228502
				rs7687295	-2.57272	1.42881	0.0717656
				rs8003323	-3.21741	1.42151	0.0236132
				rs8033100	-3.08162	1.40637	0.0284389
				rs9321388	-2.79163	1.36794	0.041275
				rs9663814	-3.15372	1.41305	0.0256248
				All	-3.05827	1.35595	0.0241055
			androsterone sulfate	rs10278040	0.234888	0.18986	0.216027
				rs10785657	0.362251	0.131144	0.00574072
				rs12371604	0.355632	0.133456	0.00770355
				rs13222543	0.40237	0.150393	0.00746256
				rs1474102	0.370728	0.128142	0.00381466
				rs16958654	0.344708	0.131251	0.00863112
				rs17523627	0.346745	0.131779	0.00850672
				rs17638060	0.374081	0.125969	0.00298169
				rs182420	0.35833	0.133818	0.00741206
				rs2572023	0.371951	0.133011	0.00516757
				rs349022	0.340395	0.126993	0.00735296
				rs4236541	0.371544	0.129109	0.00400516
				rs4439540	0.328288	0.128268	0.0104855
				rs6595423	0.338926	0.12734	0.00777762
				rs6948536	0.380601	0.117874	0.00124282
				rs6963509	0.349526	0.132489	0.00833591
				rs7152358	0.355328	0.133221	0.00764851
				rs7859457	0.346917	0.133697	0.00946448
				rs807019	0.365295	0.131129	0.00534022
				rs9676475	0.343982	0.129853	0.00807264
				rs9742609	0.36046	0.134572	0.00739403
				rs9824080	0.356469	0.133511	0.00758592
				All	0.355067	0.129673	0.00617805
		Amino acid	glycine	rs11111501	-0.992545	0.455265	0.0292465
				rs1123227	-0.866711	0.422267	0.0401194
				rs11578	-1.01959	0.453472	0.0245498
				rs11942622	-1.00845	0.455365	0.0267882
				rs12349613	-0.986896	0.450125	0.0283439
				rs13203202	-1.0445	0.445782	0.0191255
				rs16917276	-1.07516	0.437083	0.0138991
				rs1992854	-1.02714	0.450661	0.0226556
				rs229914	-1.07375	0.435712	0.0137258
				rs2370998	-1.09789	0.432564	0.0111458
				rs2474711	-1.10054	0.429281	0.0103567
				rs3012739	-1.003	0.45317	0.0268776
				rs329319	-1.00472	0.453856	0.0268466
				rs4761007	-0.889412	0.431674	0.0393625
				rs491847	-0.983274	0.45036	0.0290132
				rs583776	-0.924678	0.451015	0.0403433
				rs6951820	-0.986711	0.45205	0.0290543
				rs715	-1.13249	0.671609	0.0917508
				rs7582822	-0.959766	0.445528	0.0312229
				rs7608258	-1.03767	0.447069	0.0202839
				rs7709785	-0.988087	0.455244	0.0299723
				rs804895	-0.979504	0.454921	0.0313082
				rs8082170	-1.08742	0.422127	0.00999364
				rs8453	-0.981999	0.45148	0.0296252
				rs952045	-1.00754	0.452812	0.0260762
				rs983498	-0.872692	0.431123	0.0429465
				All	-1.00258	0.44081	0.0229417
		Lipid	scyllo-inositol	rs12079356	1.3963	0.661658	0.0348326
				rs17058047	0.857204	0.569932	0.132569
				rs2574985	1.35467	0.640246	0.0343564
				rs2575043	1.52289	0.55289	0.00587956
				rs2761735	1.25446	0.652452	0.0545191
				rs4694161	1.18238	0.643603	0.0661919
				rs4787294	1.59578	0.697906	0.0222239
				rs4931472	1.37176	0.631254	0.0297749
				rs6829935	1.08843	0.611143	0.0749162
				rs780241	1.12491	0.619703	0.0694871
				rs9284892	1.20398	0.64042	0.0601108
				All	1.26345	0.597082	0.0343412
		Peptide	gamma-glutamylmethionine*	rs10732795	1.54256	0.650989	0.0178093
				rs17165467	1.49325	0.730957	0.0410652
				rs2416328	1.56469	0.65219	0.0164342
				rs2642911	1.5267	0.655592	0.0198733
				rs4416818	1.44641	0.661504	0.0287758
				rs6903432	1.35753	0.645358	0.0354192
				rs7083972	1.19132	0.6796	0.079607
				rs8011328	0.830784	0.727045	0.253169
				All	1.38121	0.629723	0.0282814
		Lipid	1-eicosadienoylglycerophosphocholine*	rs10072514	0.897962	0.520884	0.0847223
				rs10884473	1.05515	0.528998	0.0460841
				rs12210045	0.816019	0.519927	0.116535
				rs13098081	0.960856	0.528769	0.0691932
				rs1535	1.02991	0.525624	0.0500664
				rs247197	1.1005	0.523494	0.0355335
				rs249619	0.908166	0.557657	0.103411
				rs4256853	1.1222	0.528221	0.0336297
				rs432642	1.10362	0.520245	0.0338921
				rs6034091	1.07704	0.512725	0.0356744
				rs6426630	1.03252	0.579671	0.0748756
				rs6593732	0.915099	0.519576	0.0781972
				rs8104825	1.08823	0.517971	0.0356449
				All	1.00871	0.507949	0.0470501
			epiandrosterone sulfate	rs11981478	0.359119	0.3127	0.250786
				rs13222543	0.814709	0.303076	0.00718531
				rs1419352	0.658005	0.257443	0.0105906
				rs1474102	0.677564	0.244991	0.00568059
				rs17638060	0.685554	0.238722	0.00408188
				rs1939769	0.649049	0.258308	0.0119812
				rs4439540	0.582883	0.25582	0.0226975
				rs474229	0.69537	0.255543	0.00650566
				rs6578042	0.577757	0.237808	0.0151191
				rs7078211	0.602739	0.25064	0.0161814
				rs7152358	0.64027	0.260738	0.0140647
				rs807019	0.664658	0.253689	0.00879373
				rs9676475	0.613736	0.254671	0.0159562
				All	0.63665	0.248354	0.0103629
		Amino acid	cysteine-glutathione disulfide	rs11150072	-0.907574	0.50331	0.0713549
				rs12260890	-0.544219	0.420089	0.195153
				rs12895662	-0.85765	0.48745	0.0784993
				rs17624641	-0.870641	0.483361	0.0716677
				rs2688	-0.878717	0.491121	0.0735814
				rs4340260	-0.862955	0.500124	0.0844406
				rs4758441	-1.00072	0.437786	0.0222626
				rs5760492	-1.16749	0.463651	0.0118012
				rs7218918	-0.701637	0.438651	0.109702
				All	-0.861796	0.436532	0.0483605
		Lipid	5alpha-androstan-3beta,17beta-diol disulfate	rs10278040	0.353536	0.230069	0.124379
				rs10836291	0.573478	0.190896	0.00266338
				rs11180748	0.532658	0.197116	0.00688704
				rs11186574	0.533583	0.201475	0.00808795
				rs12879878	0.572349	0.187941	0.00232398
				rs13222543	0.576012	0.214199	0.00716358
				rs16850831	0.593762	0.184302	0.00127444
				rs2547231	0.58773	0.199765	0.00325985
				rs3214031	0.521624	0.194294	0.00725924
				rs4149056	0.54626	0.199226	0.00610841
				rs4372938	0.515945	0.192744	0.00743214
				rs650849	0.557565	0.19409	0.00406958
				rs6584331	0.514016	0.193401	0.00786601
				rs666518	0.510114	0.19193	0.00786508
				rs7078211	0.506105	0.186786	0.00673753
				rs7831994	0.522249	0.197501	0.00818646
				rs9602130	0.602961	0.193031	0.00178627
				All	0.539523	0.189628	0.00443875
			2-hydroxyglutarate	rs10196007	1.39597	0.614452	0.0230934
				rs10966201	1.04351	0.599066	0.0815282
				rs11793331	0.803556	0.623301	0.197331
				rs1568101	1.21129	0.594403	0.0415665
				rs16977497	1.02267	0.616339	0.0970627
				rs6064820	1.08065	0.603624	0.0734111
				rs6484669	1.34434	0.591856	0.0231228
				rs7702827	1.12308	0.608082	0.0647584
				rs7725624	1.15529	0.632	0.0675516
				rs8176023	0.806748	0.619954	0.193155
				rs890519	1.07202	0.603743	0.0757953
				rs933341	1.12896	0.608347	0.0634855
				rs9544785	1.37898	0.586159	0.0186438
				All	1.12398	0.572879	0.049764
			15-methylpalmitate (isobar with 2-methylpalmitate)	rs10753083	-1.88541	0.758521	0.0129321
				rs11118895	-2.08491	0.801406	0.00928002
				rs1190713	-1.74742	0.763162	0.0220384
				rs12429177	-1.68189	0.783034	0.0317207
				rs12967799	-1.64325	0.756617	0.0298678
				rs17155949	-0.900013	0.83152	0.279088
				rs1995777	-1.64018	0.759752	0.0308631
				rs3751196	-2.05901	0.785439	0.00875485
				rs3851552	-1.71734	0.765148	0.024803
				rs4765789	-1.79029	0.761201	0.0186766
				rs6544157	-1.54115	0.755995	0.041493
				rs7187181	-1.48088	0.773266	0.0554806
				rs7681360	-1.69665	0.767028	0.0269682
				rs9809122	-1.77376	0.760152	0.0196253
				All	-1.69398	0.74415	0.0228227
	ebi-a-GCST90018923	Carbohydrate	mannose	rs10736	-0.90411	0.372116	0.0151137
				rs10982244	-0.889277	0.375756	0.0179505
				rs11676911	-1.00399	0.373192	0.00713912
				rs1181723	-0.861717	0.370861	0.0201491
				rs12218544	-0.885394	0.374397	0.0180372
				rs12414366	-0.804836	0.376202	0.0324055
				rs12474099	-0.905037	0.372773	0.0151887
				rs1260326	-0.657554	0.459907	0.152787
				rs13116473	-0.886075	0.370631	0.0168154
				rs16932803	-0.912495	0.372204	0.0142224
				rs17061914	-0.919465	0.371451	0.0133113
				rs1841535	-0.885604	0.387753	0.0223751
				rs2270451	-0.918409	0.372975	0.0138015
				rs2272172	-1.00615	0.382099	0.00845808
				rs2304684	-0.932433	0.385432	0.0155551
				rs2723713	-0.837797	0.373254	0.0247954
				rs435315	-0.795771	0.372469	0.0326405
				rs7007251	-0.853349	0.370639	0.0213142
				rs7747345	-0.8489	0.371737	0.0223949
				rs937813	-0.885577	0.381344	0.0202194
				rs991670	-0.947651	0.372265	0.0109079
				All	-0.886295	0.368806	0.0162547
		Amino acid	urea	rs10075187	-1.61135	0.655673	0.0139887
				rs12654812	-1.00247	0.674757	0.137366
				rs1569823	-1.33735	0.701535	0.0566094
				rs1792544	-1.4588	0.727334	0.0448904
				rs2049664	-1.76829	0.666668	0.00799154
				rs2170700	-1.48951	0.80887	0.0655531
				rs2424200	-1.48008	0.714656	0.0383547
				rs6074893	-1.43923	0.699583	0.0396606
				rs6753621	-1.52645	0.71536	0.0328578
				rs686346	-1.41906	0.718326	0.0482108
				rs7739842	-1.61412	0.680997	0.017777
				rs7990832	-1.53824	0.702748	0.0286048
				rs9646626	-1.56942	0.692255	0.0233832
				rs980922	-1.45593	0.719142	0.0429147
				All	-1.48088	0.665869	0.0261499
			beta-hydroxyisovalerate	rs10494270	-0.731881	0.388622	0.0596634
				rs10945649	-0.793921	0.3952	0.0445469
				rs11605057	-0.868636	0.391691	0.0265781
				rs1185260	-0.887551	0.385266	0.0212375
				rs11858062	-0.765544	0.399202	0.0551509
				rs11869714	-0.837632	0.385072	0.0296104
				rs12325299	-0.804838	0.392444	0.040283
				rs12950972	-0.702856	0.382654	0.0662403
				rs1337278	-0.803192	0.395344	0.0421915
				rs1448817	-0.84746	0.385816	0.0280535
				rs17386586	-0.834786	0.383429	0.0294688
				rs2130791	-0.827244	0.390544	0.0341595
				rs3778889	-0.676779	0.384759	0.0785828
				rs6477873	-0.773107	0.396832	0.0513915
				rs6952850	-0.780666	0.395135	0.0481895
				rs7178596	-0.911828	0.383469	0.0174145
				rs7446718	-0.694523	0.454691	0.126646
				rs7544738	-0.838453	0.385746	0.0297358
				rs7660017	-0.827169	0.38899	0.0334656
				rs789195	-0.758848	0.394753	0.0545634
				rs943251	-0.748436	0.392431	0.0564977
				rs9460599	-0.5711	0.408543	0.162145
				rs9841498	-0.649537	0.38521	0.0917591
				All	-0.781886	0.381555	0.0404417
		Carbohydrate	1,5-anhydroglucitol (1,5-AG)	rs10508432	0.770455	0.339965	0.0234345
				rs10746431	0.723032	0.340664	0.0338024
				rs1131718	0.775169	0.339587	0.0224493
				rs11564708	0.809748	0.339134	0.0169544
				rs11580613	0.728416	0.340571	0.0324511
				rs11722368	0.846874	0.341078	0.0130304
				rs12465802	0.787634	0.355884	0.0268856
				rs12603532	0.752682	0.346583	0.0298768
				rs12677067	0.891644	0.342476	0.00922714
				rs1472578	0.768233	0.340555	0.0240814
				rs1499686	0.716397	0.342314	0.0363667
				rs1545472	0.749569	0.340057	0.0275072
				rs1687134	0.876697	0.353398	0.0131102
				rs17212491	0.842553	0.33883	0.012895
				rs214247	0.799241	0.339737	0.0186461
				rs244763	0.844934	0.33956	0.0128347
				rs3793126	0.782029	0.338842	0.0210023
				rs3800993	0.869988	0.344385	0.0115301
				rs4556997	0.851885	0.339999	0.012226
				rs4671111	0.812668	0.340555	0.0170186
				rs4742351	0.778668	0.340093	0.0220462
				rs4791715	0.790762	0.340831	0.0203356
				rs4954573	0.784904	0.34265	0.0219815
				rs5027944	0.809083	0.339542	0.0171784
				rs5757568	0.82341	0.33887	0.0151041
				rs5998272	0.745464	0.339806	0.0282502
				rs618900	0.853908	0.339278	0.0118414
				rs7570971	0.772714	0.357422	0.0306251
				rs7915784	0.949831	0.343967	0.00575544
				rs9556974	0.826241	0.341366	0.0155036
				rs9756306	0.818027	0.341026	0.0164524
				All	0.804838	0.336569	0.0167888
		Amino acid	levulinate (4-oxovalerate)	rs10162458	0.669479	0.308419	0.0299554
				rs10514491	0.603094	0.308022	0.0502351
				rs11222082	0.642061	0.309614	0.038103
				rs11776902	0.679547	0.30837	0.0275471
				rs12406448	0.282825	0.41237	0.492806
				rs12498629	0.627774	0.308283	0.0417149
				rs12616207	0.639289	0.308213	0.038063
				rs12787323	0.639686	0.308657	0.0382205
				rs12871836	0.682186	0.308193	0.0268629
				rs12996267	0.612949	0.308581	0.0469946
				rs13268221	0.682325	0.30851	0.0269888
				rs13278849	0.624281	0.309691	0.0438188
				rs13395555	0.633237	0.308668	0.0402169
				rs1389052	0.637653	0.308226	0.0385666
				rs1457192	0.641664	0.308197	0.0373429
				rs17118209	0.6172	0.31348	0.0489682
				rs17589032	0.701705	0.311159	0.0241249
				rs1769582	0.633024	0.308192	0.0399764
				rs1876088	0.625112	0.308557	0.0427731
				rs1998125	0.674919	0.308739	0.0288119
				rs2256490	0.671171	0.308555	0.0296147
				rs227375	0.669635	0.309107	0.0302842
				rs2286707	0.665845	0.308086	0.0306775
				rs2434210	0.641059	0.308514	0.0377191
				rs2514587	0.643052	0.309055	0.0374609
				rs2781537	0.660888	0.308692	0.0322797
				rs302149	0.664568	0.3083	0.0311157
				rs328370	0.662136	0.308822	0.0320271
				rs3742766	0.670447	0.308657	0.0298449
				rs4147331	0.691784	0.308585	0.0249747
				rs4298477	0.645233	0.308648	0.0365713
				rs4434479	0.643872	0.308441	0.0368422
				rs446125	0.712362	0.309463	0.0213393
				rs4878628	0.679691	0.308682	0.0276717
				rs534408	0.626959	0.308398	0.0420569
				rs571139	0.663583	0.308897	0.0316953
				rs598236	0.644935	0.308461	0.0365444
				rs624947	0.629575	0.308317	0.041154
				rs625676	0.625351	0.308185	0.0424438
				rs6441104	0.587507	0.308446	0.0568149
				rs6476317	0.648624	0.308167	0.0353104
				rs6513545	0.642682	0.308538	0.0372521
				rs6738212	0.621198	0.308174	0.0438273
				rs6874723	0.702931	0.308718	0.0227903
				rs6919834	0.667086	0.309521	0.0311448
				rs711995	0.63797	0.309085	0.0390116
				rs7194277	0.599475	0.308444	0.0519507
				rs727233	0.64188	0.308385	0.0373953
				rs7541235	0.719512	0.308737	0.0197798
				rs7677906	0.625066	0.30875	0.0429182
				rs7776725	0.651449	0.308136	0.0345012
				rs7800932	0.625673	0.308618	0.0426278
				rs8180794	0.697156	0.308873	0.024002
				rs892857	0.631028	0.308811	0.0410118
				rs922048	0.673438	0.3083	0.0289362
				rs9539356	0.64784	0.30814	0.0355163
				rs9547604	0.610432	0.308427	0.0477962
				All	0.646531	0.307176	0.0353126
		Lipid	scyllo-inositol	rs12079356	1.06078	0.488187	0.0297889
				rs17058047	1.02149	0.432572	0.0182044
				rs2574985	1.22059	0.479746	0.0109516
				rs2575043	1.35146	0.40046	0.000738808
				rs2761735	1.14618	0.484328	0.0179554
				rs4694161	1.16348	0.475429	0.0143963
				rs4787294	1.10854	0.523184	0.0341048
				rs4931472	1.35133	0.397511	0.000675106
				rs6829935	1.28864	0.456406	0.00475092
				rs6950034	1.02596	0.509381	0.0439949
				rs780241	1.17926	0.481367	0.0142933
				rs9284892	1.25447	0.479273	0.00885901
				All	1.18524	0.446666	0.00796546
			X-13431--nonanoylcarnitine*	rs11758894	0.450145	0.199002	0.0236966
				rs12566232	0.364572	0.20672	0.0777998
				rs13003126	0.388606	0.199716	0.0516796
				rs1509821	0.436346	0.201902	0.0306816
				rs1693551	0.402678	0.19945	0.0434927
				rs17743577	0.487366	0.200208	0.0149208
				rs17865343	0.407134	0.20335	0.0452703
				rs1947110	0.435905	0.198689	0.0282425
				rs2048073	0.45483	0.20132	0.0238687
				rs2493599	0.405196	0.199259	0.0420006
				rs3738934	0.177688	0.284727	0.532585
				rs3742758	0.400103	0.199348	0.0447434
				rs4687148	0.415576	0.200675	0.0383689
				rs7740539	0.46211	0.199672	0.0206485
				rs7741438	0.418173	0.200143	0.0366747
				rs992029	0.39725	0.199173	0.0460973
				All	0.414132	0.197309	0.0358252
			1-myristoylglycerophosphocholine	rs1493534	1.03904	0.608692	0.0878204
				rs2490288	1.28948	0.449533	0.00412433
				rs249619	1.23963	0.678363	0.0676427
				rs3813782	0.7296	0.776121	0.347187
				rs7710231	1.1235	0.608901	0.0650183
				rs780093	0.878271	0.543628	0.106187
				All	1.06955	0.532993	0.0447833
		Peptide	X-14208--phenylalanylserine	rs10973519	0.613744	0.23378	0.00865727
				rs12404009	0.541005	0.28686	0.0593014
				rs1889157	0.563699	0.243858	0.0208006
				rs4362	0.678303	0.252298	0.00717731
				rs4897622	0.515259	0.246773	0.0367991
				rs4954715	0.560162	0.248793	0.0243529
				rs651007	0.501471	0.226471	0.0268093
				rs7187550	0.462901	0.196295	0.0183641
				rs7474722	0.672155	0.226333	0.0029803
				rs7812350	0.59292	0.24444	0.0152819
				rs7980973	0.613583	0.236706	0.00953716
				All	0.573823	0.228414	0.011998
		Lipid	7-alpha-hydroxy-3-oxo-4-cholestenoate (7-Hoca)	rs10064153	-2.06845	0.608633	0.000677527
				rs10501675	-2.01987	0.640468	0.00161188
				rs11593054	-1.90345	0.599661	0.00150245
				rs11627218	-2.18393	0.609873	0.000342331
				rs12217848	-2.11109	0.601153	0.00044518
				rs12509356	-2.0431	0.609422	0.000800767
				rs1428365	-2.05263	0.625936	0.00104067
				rs16750	-2.07424	0.599081	0.000535453
				rs2146548	-2.06498	0.605335	0.000646539
				rs2625530	-1.86149	0.606291	0.00213846
				rs6755317	-1.83705	0.608875	0.00255191
				rs7225312	-2.12567	0.594773	0.000351677
				rs9369302	-1.99131	0.607214	0.00104021
				rs9830523	-2.07663	0.614459	0.000725887
				rs9953686	-1.89629	0.605761	0.00174556
				rs9954696	-2.02983	0.606523	0.000817883
				All	-2.02126	0.58937	0.00060465
		Peptide	phenylalanylphenylalanine	rs2672893	-1.69747	0.69708	0.0148871
				rs4656083	-1.29218	0.995573	0.194313
				rs6089828	-1.29891	0.677111	0.055071
				rs749902	-1.55107	0.659248	0.0186332
				All	-1.48352	0.630403	0.0186079

## Sheet: Table S8
Table S8 LDSC for MR analysis of circulating serum metabolites and hemorrhagic stroke
Serum metabolites	Outcome	rg	rg se	rg Pvalue	Dataset
mannose	ICH	NA	NA	NA	FinnGen R9
uridine		NA	NA	NA
phenylacetate		NA	NA	NA
pyroglutamylglycine		NA	NA	NA
isovalerylcarnitine		0.0504036	0.158298	0.750174
mannose		NA	NA	NA	FinnGen R7
biliverdin		0.404546	0.731227	0.580098
hypoxanthine		-0.0754316	0.238332	0.751625
3-methylhistidine		1.1985	0.542741	0.0272274
glycodeoxycholate		-0.89833	0.70956	0.2055
bilirubin (Z,Z)		-0.25262	0.784677	0.747497
pyroglutamylglycine		NA	NA	NA
bilirubin (E,E)*		0.166265	0.495738	0.737332
1-palmitoylglycerophosphocholine		-0.0280744	0.254021	0.911997
metoprolol acid metabolite*		0.0192297	0.260383	0.941128
isovalerylcarnitine		0.226032	0.162746	0.164875
isovalerate		-0.758088	0.816356	0.353084
cysteine-glutathione disulfide		NA	NA	NA
2-oleoylglycerophosphocholine*		-0.0158971	0.2277	0.94434
2-hydroxypalmitate		-0.181253	0.161254	0.261003
ursodeoxycholate		1.02604	0.474923	0.030739	FinnGen R5
cortisol		NA	NA	NA
glycylvaline		-0.981037	0.63274	0.121031
2-hydroxyisobutyrate		0.0198176	0.25558	0.938194
aspartylphenylalanine		NA	NA	NA
pyroglutamylglycine		NA	NA	NA
n-Butyl Oleate		0.0950423	0.251181	0.705147
linoleate (18:2n6)		0.376796	0.337607	0.264388	ebi-a-GCST90018870
arachidonate (20:4n6)		NA	NA	NA
pipecolate		NA	NA	NA
taurochenodeoxycholate		NA	NA	NA
levulinate (4-oxovalerate)		-0.0467301	0.123037	0.704089
glycerol 2-phosphate		0.0784861	0.191082	0.681259
dehydroisoandrosterone sulfate (DHEA-S)		-0.426168	0.396228	0.282123
phenol sulfate		NA	NA	NA
1-arachidonoylglycerophosphocholine*		-0.0223872	0.173819	0.897519
salicyluric glucuronide*		NA	NA	NA
eicosenoate (20:1n9 or 11)		NA	NA	NA
linolenate [alpha or gamma; (18:3n3 or 6)]		NA	NA	NA
1-arachidonoylglycerophosphoethanolamine*		-0.12543	0.186544	0.501335
glutaroyl carnitine		-0.262147	0.257701	0.309034
tetradecanedioate		-0.205417	0.194408	0.290681
chiro-inositol		0.108803	0.384823	0.777379
deoxycholate	SAH	0.174441	0.455209	0.701564	FinnGen R9
pantothenate		-0.0957784	0.166152	0.564311
choline		-0.431705	0.34684	0.213249
2-hydroxyisobutyrate		0.108777	0.139658	0.436048
gamma-glutamylvaline		0.580295	0.285022	0.0417541
gamma-glutamylmethionine*		NA	NA	NA
1-eicosadienoylglycerophosphocholine*		0.280682	0.234215	0.230762
1-heptadecanoylglycerophosphocholine		0.0339203	0.191421	0.859349
1-oleoylglycerophosphocholine		0.103184	0.198818	0.603771
1-arachidonoylglycerophosphoinositol*		-0.130016	0.170157	0.444812
2-methylbutyroylcarnitine		0.322367	0.393044	0.412113
carnitine		0.165099	0.122104	0.176338	FinnGen R7
dihomo-linoleate (20:2n6)		0.235799	0.391542	0.547019
androsterone sulfate		-0.0382123	0.302993	0.89964
glycine		-0.0436215	0.181795	0.810369
gamma-glutamylmethionine*		NA	NA	NA
1-eicosadienoylglycerophosphocholine*		-0.0521982	0.333293	0.875549
1-heptadecanoylglycerophosphocholine		-0.22745	0.26924	0.39823
epiandrosterone sulfate		-0.0411813	0.474494	0.930838
5alpha-androstan-3beta,17beta-diol disulfate		0.0816208	0.362313	0.821764
2-hydroxyglutarate		NA	NA	NA
histidine		-0.114832	0.441244	0.794673	FinnGen R5
guanosine		1.44109	0.724931	0.0468233
choline		-0.277361	1.01117	0.783857
androsterone sulfate		-0.0541601	0.579829	0.92558
glycine		-0.174085	0.367041	0.63529
scyllo-inositol		1.15749	1.04478	0.267915
gamma-glutamylmethionine*		NA	NA	NA
1-eicosadienoylglycerophosphocholine*		-0.0100899	0.668656	0.987961
epiandrosterone sulfate		0.245102	0.914375	0.788657
cysteine-glutathione disulfide		NA	NA	NA
5alpha-androstan-3beta,17beta-diol disulfate		0.6742	0.721393	0.350004
2-hydroxyglutarate		NA	NA	NA
15-methylpalmitate (isobar with 2-methylpalmitate)		0.532978	0.436652	0.222237
mannose		NA	NA	NA	ebi-a-GCST90018923
urea		NA	NA	NA
beta-hydroxyisovalerate		-0.0892596	0.246194	0.716935
1,5-anhydroglucitol (1,5-AG)		0.065682	0.199385	0.741835
levulinate (4-oxovalerate)		0.0291948	0.125341	0.815821
scyllo-inositol		0.908746	0.504459	0.0716356
X-13431--nonanoylcarnitine*		-0.258885	0.389999	0.506812
1-myristoylglycerophosphocholine		NA	NA	NA
X-14208--phenylalanylserine		NA	NA	NA
7-alpha-hydroxy-3-oxo-4-cholestenoate (7-Hoca)		NA	NA	NA
phenylalanylphenylalanine		-0.0797085	2.60412	0.975582

## Sheet: Table S9
Table S9 The SNPs included according to selection criteria as instrumental variables for hemorrhagic stroke on circulating serum metabolites
Type of hemorrhagic stroke	Source of data sets	Classification	Serum metabolites	SNP	Effect_allele	Other_allele	Hemorrhagic stroke/Exposure			Serum metabolites/Outcome			F Statistics
							Beta	SE	P-value	Beta	SE	P-value
Intracerebral hemorrhage	FinnGen R9	Carbohydrate	mannose	rs12500395	T	C	0.157575	0.033404	2.39e-06	0.0058	0.0034	0.08662	22.2524
				rs12548349	T	C	0.165279	0.035963	4.31e-06	0.0044	0.0049	0.3726	21.1213
				rs17482529	A	G	-0.27515	0.055932	8.68e-07	0.0042	0.0083	0.615	24.1999
				rs299236	T	C	-0.11764	0.023283	4.35e-07	-0.0014	0.0024	0.5435	25.5303
				rs6427804	T	A	0.121377	0.027038	7.15e-06	0.0008	0.0025	0.7595	20.1529
				rs6990315	G	A	-0.13045	0.028904	6.38e-06	-0.0019	0.0032	0.5483	20.3694
				rs7553141	C	T	0.123689	0.027336	6.05e-06	0.0017	0.0024	0.4739	20.4732
				rs763193	G	A	0.107078	0.023572	5.55e-06	0.0015	0.0024	0.542	20.6357
		Nucleotide	uridine	rs12500395	T	C	0.157575	0.033404	2.39e-06	-0.0038	0.0025	0.1391	22.2524
				rs12548349	T	C	0.165279	0.035963	4.31e-06	-0.0032	0.0034	0.3503	21.1213
				rs17482529	A	G	-0.27515	0.055932	8.68e-07	0.0004	0.0056	0.9382	24.1999
				rs299236	T	C	-0.11764	0.023283	4.35e-07	0.0016	0.0017	0.3452	25.5303
				rs6427804	T	A	0.121377	0.027038	7.15e-06	-0.0004	0.0017	0.7992	20.1529
				rs6990315	G	A	-0.13045	0.028904	6.38e-06	0.0025	0.0018	0.1666	20.3694
				rs7553141	C	T	0.123689	0.027336	6.05e-06	0.0014	0.0017	0.4005	20.4732
				rs763193	G	A	0.107078	0.023572	5.55e-06	0.0001	0.0017	0.9723	20.6357
		Amino acid	phenylacetate	rs12500395	T	C	0.157575	0.033404	2.39e-06	-0.0071	0.0065	0.2719	22.2524
				rs12548349	T	C	0.165279	0.035963	4.31e-06	-0.0088	0.0082	0.2854	21.1213
				rs17482529	A	G	-0.27515	0.055932	8.68e-07	-0.0011	0.0146	0.9411	24.1999
				rs299236	T	C	-0.11764	0.023283	4.35e-07	0.004	0.0038	0.2844	25.5303
				rs6427804	T	A	0.121377	0.027038	7.15e-06	0.0044	0.0046	0.3402	20.1529
				rs6990315	G	A	-0.13045	0.028904	6.38e-06	0.0029	0.0048	0.5509	20.3694
				rs7553141	C	T	0.123689	0.027336	6.05e-06	-0.0014	0.0038	0.7119	20.4732
				rs763193	G	A	0.107078	0.023572	5.55e-06	-0.002	0.0038	0.5982	20.6357
		Peptide	pyroglutamylglycine	rs12500395	T	C	0.157575	0.033404	2.39e-06	0.0084	0.0127	0.5095	22.2524
				rs12548349	T	C	0.165279	0.035963	4.31e-06	-0.021	0.0171	0.2193	21.1213
				rs17482529	A	G	-0.27515	0.055932	8.68e-07	-0.0211	0.0274	0.4405	24.1999
				rs299236	T	C	-0.11764	0.023283	4.35e-07	0.0019	0.0082	0.8167	25.5303
				rs6427804	T	A	0.121377	0.027038	7.15e-06	-0.0044	0.0096	0.65	20.1529
				rs6990315	G	A	-0.13045	0.028904	6.38e-06	-0.0019	0.0113	0.8669	20.3694
				rs7553141	C	T	0.123689	0.027336	6.05e-06	0.0115	0.0084	0.1742	20.4732
				rs763193	G	A	0.107078	0.023572	5.55e-06	0.0053	0.0082	0.5171	20.6357
		Amino acid	isovalerylcarnitine	rs12500395	T	C	0.157575	0.033404	2.39e-06	0.008	0.005	0.1144	22.2524
				rs12548349	T	C	0.165279	0.035963	4.31e-06	-0.0049	0.0068	0.4659	21.1213
				rs17482529	A	G	-0.27515	0.055932	8.68e-07	0.002	0.0115	0.8594	24.1999
				rs299236	T	C	-0.11764	0.023283	4.35e-07	-0.0016	0.0027	0.5478	25.5303
				rs6427804	T	A	0.121377	0.027038	7.15e-06	0.0017	0.0035	0.6207	20.1529
				rs6990315	G	A	-0.13045	0.028904	6.38e-06	-0.0005	0.0043	0.9147	20.3694
				rs7553141	C	T	0.123689	0.027336	6.05e-06	0.0007	0.0034	0.8385	20.4732
				rs763193	G	A	0.107078	0.023572	5.55e-06	0.003	0.0027	0.2621	20.6357
	FinnGen R7	Carbohydrate	mannose	rs12511975	G	C	0.186575	0.041672	7.56e-06	0.0071	0.0041	0.08364	20.0452
				rs13118687	A	G	-0.12413	0.027894	8.58e-06	-0.0039	0.0024	0.1011	19.8041
				rs2304733	T	C	-0.12716	0.028075	5.92e-06	0.0012	0.0024	0.615	20.5138
				rs4607698	A	G	-0.15414	0.031474	9.7e-07	-0.0062	0.0032	0.05349	23.9858
				rs7828175	A	C	-0.15581	0.033475	3.25e-06	-0.0051	0.0025	0.042	21.6645
		Cofactors and vitamins	biliverdin	rs12511975	G	C	0.186575	0.041672	7.56e-06	-0.0105	0.0068	0.1258	20.0452
				rs13118687	A	G	-0.12413	0.027894	8.58e-06	0.005	0.0042	0.2336	19.8041
				rs2304733	T	C	-0.12716	0.028075	5.92e-06	-0.0016	0.0048	0.7444	20.5138
				rs4607698	A	G	-0.15414	0.031474	9.7e-07	-0.0038	0.0052	0.4678	23.9858
				rs7828175	A	C	-0.15581	0.033475	3.25e-06	-0.0027	0.0044	0.5383	21.6645
		Nucleotide	hypoxanthine	rs12511975	G	C	0.186575	0.041672	7.56e-06	0.0007	0.0046	0.8771	20.0452
				rs13118687	A	G	-0.12413	0.027894	8.58e-06	0.0044	0.0029	0.1218	19.8041
				rs2304733	T	C	-0.12716	0.028075	5.92e-06	0.0005	0.0029	0.8701	20.5138
				rs4607698	A	G	-0.15414	0.031474	9.7e-07	-0.0017	0.0037	0.6528	23.9858
				rs7828175	A	C	-0.15581	0.033475	3.25e-06	-0.0043	0.0031	0.1625	21.6645
		Amino acid	3-methylhistidine	rs12511975	G	C	0.186575	0.041672	7.56e-06	0.0376	0.015	0.01224	20.0452
				rs13118687	A	G	-0.12413	0.027894	8.58e-06	0.0048	0.0081	0.5519	19.8041
				rs2304733	T	C	-0.12716	0.028075	5.92e-06	0.0033	0.0096	0.7332	20.5138
				rs4607698	A	G	-0.15414	0.031474	9.7e-07	0.0067	0.0109	0.5374	23.9858
				rs7828175	A	C	-0.15581	0.033475	3.25e-06	-0.0126	0.0098	0.1997	21.6645
		Lipid	glycodeoxycholate	rs12511975	G	C	0.186575	0.041672	7.56e-06	0.0296	0.024	0.2167	20.0452
				rs13118687	A	G	-0.12413	0.027894	8.58e-06	0.0078	0.0136	0.5673	19.8041
				rs2304733	T	C	-0.12716	0.028075	5.92e-06	-0.0242	0.0152	0.1114	20.5138
				rs4607698	A	G	-0.15414	0.031474	9.7e-07	0.0108	0.0176	0.5388	23.9858
				rs7828175	A	C	-0.15581	0.033475	3.25e-06	0.0239	0.0158	0.1299	21.6645
		Cofactors and vitamins	bilirubin (Z,Z)	rs12511975	G	C	0.186575	0.041672	7.56e-06	-0.0131	0.0107	0.2214	20.0452
				rs13118687	A	G	-0.12413	0.027894	8.58e-06	0.0058	0.0064	0.3663	19.8041
				rs2304733	T	C	-0.12716	0.028075	5.92e-06	-0.003	0.007	0.6714	20.5138
				rs4607698	A	G	-0.15414	0.031474	9.7e-07	-0.0005	0.0083	0.9491	23.9858
				rs7828175	A	C	-0.15581	0.033475	3.25e-06	0.0037	0.0073	0.617	21.6645
		Peptide	pyroglutamylglycine	rs12511975	G	C	0.186575	0.041672	7.56e-06	0.0077	0.0151	0.61	20.0452
				rs13118687	A	G	-0.12413	0.027894	8.58e-06	-0.0103	0.0083	0.2154	19.8041
				rs2304733	T	C	-0.12716	0.028075	5.92e-06	0.0042	0.0094	0.653	20.5138
				rs4607698	A	G	-0.15414	0.031474	9.7e-07	0.0016	0.011	0.8869	23.9858
				rs7828175	A	C	-0.15581	0.033475	3.25e-06	-0.0045	0.0097	0.6442	21.6645
		Cofactors and vitamins	bilirubin (E,E)*	rs12511975	G	C	0.186575	0.041672	7.56e-06	0.0017	0.0103	0.8654	20.0452
				rs13118687	A	G	-0.12413	0.027894	8.58e-06	0.0056	0.0056	0.3234	19.8041
				rs2304733	T	C	-0.12716	0.028075	5.92e-06	-0.0041	0.0066	0.5326	20.5138
				rs4607698	A	G	-0.15414	0.031474	9.7e-07	0.0016	0.0079	0.8356	23.9858
				rs7828175	A	C	-0.15581	0.033475	3.25e-06	-0.0031	0.007	0.6534	21.6645
		Lipid	1-palmitoylglycerophosphocholine	rs12511975	G	C	0.186575	0.041672	7.56e-06	-0.0031	0.0034	0.3669	20.0452
				rs13118687	A	G	-0.12413	0.027894	8.58e-06	-0.0015	0.0018	0.3914	19.8041
				rs2304733	T	C	-0.12716	0.028075	5.92e-06	0.0002	0.0024	0.9181	20.5138
				rs4607698	A	G	-0.15414	0.031474	9.7e-07	-0.0007	0.0026	0.793	23.9858
				rs7828175	A	C	-0.15581	0.033475	3.25e-06	-0.0012	0.0018	0.508	21.6645
		Xenobiotics	metoprolol acid metabolite*	rs12511975	G	C	0.186575	0.041672	7.56e-06	0.1166	0.0396	0.003237	20.0452
				rs13118687	A	G	-0.12413	0.027894	8.58e-06	-0.0191	0.0217	0.3795	19.8041
				rs2304733	T	C	-0.12716	0.028075	5.92e-06	0.0188	0.0296	0.5252	20.5138
				rs4607698	A	G	-0.15414	0.031474	9.7e-07	-0.0406	0.03	0.1752	23.9858
				rs7828175	A	C	-0.15581	0.033475	3.25e-06	-0.0143	0.0264	0.5868	21.6645
		Amino acid	isovalerylcarnitine	rs12511975	G	C	0.186575	0.041672	7.56e-06	0.0113	0.0052	0.03126	20.0452
				rs13118687	A	G	-0.12413	0.027894	8.58e-06	-0.0002	0.0033	0.9505	19.8041
				rs2304733	T	C	-0.12716	0.028075	5.92e-06	-0.0028	0.0034	0.4105	20.5138
				rs4607698	A	G	-0.15414	0.031474	9.7e-07	-0.0033	0.0043	0.4416	23.9858
				rs7828175	A	C	-0.15581	0.033475	3.25e-06	0.0007	0.0035	0.8318	21.6645
		Lipid	isovalerate	rs12511975	G	C	0.186575	0.041672	7.56e-06	0.0014	0.0055	0.7976	20.0452
				rs13118687	A	G	-0.12413	0.027894	8.58e-06	-0.0021	0.0032	0.4957	19.8041
				rs2304733	T	C	-0.12716	0.028075	5.92e-06	-0.0022	0.0034	0.5149	20.5138
				rs4607698	A	G	-0.15414	0.031474	9.7e-07	-0.0051	0.0041	0.2091	23.9858
				rs7828175	A	C	-0.15581	0.033475	3.25e-06	0.0002	0.0035	0.9581	21.6645
		Amino acid	cysteine-glutathione disulfide	rs12511975	G	C	0.186575	0.041672	7.56e-06	-0.0065	0.0106	0.5406	20.0452
				rs13118687	A	G	-0.12413	0.027894	8.58e-06	0.0018	0.0061	0.7691	19.8041
				rs2304733	T	C	-0.12716	0.028075	5.92e-06	-0.0135	0.0067	0.0429	20.5138
				rs4607698	A	G	-0.15414	0.031474	9.7e-07	-0.0051	0.0081	0.5305	23.9858
				rs7828175	A	C	-0.15581	0.033475	3.25e-06	0.0002	0.0072	0.9756	21.6645
		Lipid	2-oleoylglycerophosphocholine*	rs12511975	G	C	0.186575	0.041672	7.56e-06	-0.0063	0.0051	0.2149	20.0452
				rs13118687	A	G	-0.12413	0.027894	8.58e-06	-0.0017	0.0026	0.5129	19.8041
				rs2304733	T	C	-0.12716	0.028075	5.92e-06	0.0012	0.0033	0.721	20.5138
				rs4607698	A	G	-0.15414	0.031474	9.7e-07	-0.0017	0.0035	0.6309	23.9858
				rs7828175	A	C	-0.15581	0.033475	3.25e-06	-0.0045	0.0034	0.1843	21.6645
			2-hydroxypalmitate	rs12511975	G	C	0.186575	0.041672	7.56e-06	-0.0054	0.0036	0.1326	20.0452
				rs13118687	A	G	-0.12413	0.027894	8.58e-06	0.0004	0.0018	0.8276	19.8041
				rs2304733	T	C	-0.12716	0.028075	5.92e-06	-0.0052	0.0025	0.04009	20.5138
				rs4607698	A	G	-0.15414	0.031474	9.7e-07	-0.0012	0.0027	0.6574	23.9858
				rs7828175	A	C	-0.15581	0.033475	3.25e-06	-0.0017	0.0026	0.5138	21.6645
	FinnGen R5		ursodeoxycholate	rs11659127	A	G	-0.1848	0.0407	5.66e-06	-0.0007	0.007	0.9208	20.6163
				rs1214072	C	A	-0.1575	0.0352	7.77e-06	0.0007	0.0069	0.9219	20.0203
				rs12238351	T	A	-0.1815	0.0409	9.14e-06	0.0109	0.0088	0.2149	19.6926
				rs2319176	C	T	0.3039	0.0667	5.26e-06	0.0062	0.0333	0.8512	20.7589
			cortisol	rs11659127	A	G	-0.1848	0.0407	5.66e-06	0.0014	0.0032	0.6751	20.6163
				rs1214072	C	A	-0.1575	0.0352	7.77e-06	0.0034	0.0032	0.2884	20.0203
				rs12238351	T	A	-0.1815	0.0409	9.14e-06	0.0003	0.0041	0.9347	19.6926
				rs2319176	C	T	0.3039	0.0667	5.26e-06	-0.0046	0.0125	0.7112	20.7589
		Peptide	glycylvaline	rs11659127	A	G	-0.1848	0.0407	5.66e-06	-0.011	0.0082	0.1805	20.6163
				rs1214072	C	A	-0.1575	0.0352	7.77e-06	0.0107	0.008	0.1824	20.0203
				rs12238351	T	A	-0.1815	0.0409	9.14e-06	0.0095	0.0102	0.3514	19.6926
				rs2319176	C	T	0.3039	0.0667	5.26e-06	-0.0113	0.0231	0.626	20.7589
		Amino acid	2-hydroxyisobutyrate	rs11659127	A	G	-0.1848	0.0407	5.66e-06	-0.0002	0.0026	0.9291	20.6163
				rs1214072	C	A	-0.1575	0.0352	7.77e-06	-0.0061	0.0025	0.01644	20.0203
				rs12238351	T	A	-0.1815	0.0409	9.14e-06	-0.0035	0.0034	0.2966	19.6926
				rs2319176	C	T	0.3039	0.0667	5.26e-06	-0.0097	0.0121	0.4241	20.7589
		Peptide	aspartylphenylalanine	rs11659127	A	G	-0.1848	0.0407	5.66e-06	-0.0057	0.0051	0.2652	20.6163
				rs1214072	C	A	-0.1575	0.0352	7.77e-06	0.0063	0.0051	0.2204	20.0203
				rs12238351	T	A	-0.1815	0.0409	9.14e-06	-0.0087	0.0067	0.1973	19.6926
				rs2319176	C	T	0.3039	0.0667	5.26e-06	-0.031	0.0245	0.206	20.7589
			pyroglutamylglycine	rs11659127	A	G	-0.1848	0.0407	5.66e-06	0.0011	0.0089	0.9024	20.6163
				rs1214072	C	A	-0.1575	0.0352	7.77e-06	-0.0073	0.0085	0.3897	20.0203
				rs12238351	T	A	-0.1815	0.0409	9.14e-06	0.0007	0.0109	0.9479	19.6926
				rs2319176	C	T	0.3039	0.0667	5.26e-06	-0.0197	0.0291	0.4997	20.7589
		Lipid	n-Butyl Oleate	rs11659127	A	G	-0.1848	0.0407	5.66e-06	-0.0028	0.0035	0.4135	20.6163
				rs1214072	C	A	-0.1575	0.0352	7.77e-06	0.0003	0.0031	0.9241	20.0203
				rs12238351	T	A	-0.1815	0.0409	9.14e-06	0.0064	0.0043	0.1295	19.6926
				rs2319176	C	T	0.3039	0.0667	5.26e-06	0.0174	0.0114	0.1264	20.7589
	ebi-a-GCST90018870		linoleate (18:2n6)	rs11244015	C	T	-0.165	0.0365	6.13e-06	0.004	0.006	0.505	20.4353
				rs11714208	G	A	0.1434	0.0321	7.94e-06	0.0022	0.0024	0.3557	19.9566
				rs11858211	G	A	-0.1603	0.0351	4.86e-06	-0.0032	0.0032	0.3089	20.857
				rs12401764	C	T	-0.2303	0.0507	5.59e-06	-0.0015	0.0043	0.7163	20.6334
				rs12598476	A	G	-0.1381	0.031	8.23e-06	-0.0054	0.0038	0.1485	19.8455
				rs566619	A	G	-0.2207	0.0498	9.37e-06	-0.0105	0.014	0.4497	19.6401
				rs647720	T	A	0.487	0.099	8.68e-07	-0.0007	0.0106	0.9446	24.1984
				rs6517442	T	C	-0.1196	0.0261	4.44e-06	-0.0027	0.0026	0.3078	20.9981
				rs9275734	A	G	-0.2081	0.0455	4.7e-06	0.0054	0.0067	0.4141	20.918
				rs9378200	C	T	-0.1871	0.0405	3.84e-06	0.0017	0.0048	0.7326	21.342
			arachidonate (20:4n6)	rs11244015	C	T	-0.165	0.0365	6.13e-06	-0.001	0.005	0.8415	20.4353
				rs11714208	G	A	0.1434	0.0321	7.94e-06	0.0002	0.0025	0.9221	19.9566
				rs11858211	G	A	-0.1603	0.0351	4.86e-06	-0.0007	0.0033	0.8275	20.857
				rs12401764	C	T	-0.2303	0.0507	5.59e-06	-0.0021	0.0046	0.6507	20.6334
				rs12598476	A	G	-0.1381	0.031	8.23e-06	-0.001	0.0034	0.7667	19.8455
				rs566619	A	G	-0.2207	0.0498	9.37e-06	-0.0154	0.015	0.3048	19.6401
				rs647720	T	A	0.487	0.099	8.68e-07	-0.0111	0.0114	0.3297	24.1984
				rs6517442	T	C	-0.1196	0.0261	4.44e-06	-0.0026	0.0027	0.3308	20.9981
				rs9275734	A	G	-0.2081	0.0455	4.7e-06	0.0028	0.0071	0.7001	20.918
				rs9378200	C	T	-0.1871	0.0405	3.84e-06	0.0018	0.0044	0.6789	21.342
		Amino acid	pipecolate	rs11244015	C	T	-0.165	0.0365	6.13e-06	0.007	0.009	0.4367	20.4353
				rs11714208	G	A	0.1434	0.0321	7.94e-06	0.0036	0.0039	0.3587	19.9566
				rs11858211	G	A	-0.1603	0.0351	4.86e-06	0.0009	0.0053	0.8603	20.857
				rs12401764	C	T	-0.2303	0.0507	5.59e-06	-0.0119	0.0065	0.06698	20.6334
				rs12598476	A	G	-0.1381	0.031	8.23e-06	0.0054	0.0059	0.3605	19.8455
				rs566619	A	G	-0.2207	0.0498	9.37e-06	0.0006	0.0213	0.9766	19.6401
				rs647720	T	A	0.487	0.099	8.68e-07	0.0037	0.0164	0.8222	24.1984
				rs6517442	T	C	-0.1196	0.0261	4.44e-06	-0.003	0.0043	0.4771	20.9981
				rs9275734	A	G	-0.2081	0.0455	4.7e-06	-0.0034	0.0102	0.7391	20.918
				rs9378200	C	T	-0.1871	0.0405	3.84e-06	0.0003	0.0078	0.9704	21.342
		Lipid	taurochenodeoxycholate	rs11244015	C	T	-0.165	0.0365	6.13e-06	-0.006	0.0133	0.6507	20.4353
				rs11714208	G	A	0.1434	0.0321	7.94e-06	0.0023	0.0065	0.7182	19.9566
				rs11858211	G	A	-0.1603	0.0351	4.86e-06	-0.0076	0.0091	0.4048	20.857
				rs12401764	C	T	-0.2303	0.0507	5.59e-06	-0.0021	0.0164	0.8979	20.6334
				rs12598476	A	G	-0.1381	0.031	8.23e-06	-0.0191	0.01	0.05612	19.8455
				rs566619	A	G	-0.2207	0.0498	9.37e-06	-0.1113	0.0586	0.05772	19.6401
				rs647720	T	A	0.487	0.099	8.68e-07	-0.0064	0.0421	0.8788	24.1984
				rs6517442	T	C	-0.1196	0.0261	4.44e-06	-0.0147	0.0068	0.03001	20.9981
				rs9275734	A	G	-0.2081	0.0455	4.7e-06	-0.0576	0.0258	0.02553	20.918
				rs9378200	C	T	-0.1871	0.0405	3.84e-06	-0.011	0.0131	0.4002	21.342
		Amino acid	levulinate (4-oxovalerate)	rs11244015	C	T	-0.165	0.0365	6.13e-06	0.003	0.004	0.4533	20.4353
				rs11714208	G	A	0.1434	0.0321	7.94e-06	-0.0016	0.0019	0.3967	19.9566
				rs11858211	G	A	-0.1603	0.0351	4.86e-06	0.0041	0.0029	0.1545	20.857
				rs12401764	C	T	-0.2303	0.0507	5.59e-06	0.0084	0.0085	0.3241	20.6334
				rs12598476	A	G	-0.1381	0.031	8.23e-06	0.0003	0.0038	0.9364	19.8455
				rs566619	A	G	-0.2207	0.0498	9.37e-06	-0.0815	0.0287	0.00444	19.6401
				rs647720	T	A	0.487	0.099	8.68e-07	0.0078	0.0219	0.7204	24.1984
				rs6517442	T	C	-0.1196	0.0261	4.44e-06	-0.0005	0.002	0.8057	20.9981
				rs9275734	A	G	-0.2081	0.0455	4.7e-06	0.0029	0.0137	0.8297	20.918
				rs9378200	C	T	-0.1871	0.0405	3.84e-06	-0.0011	0.0048	0.8201	21.342
		Xenobiotics	glycerol 2-phosphate	rs11244015	C	T	-0.165	0.0365	6.13e-06	-0.001	0.006	0.8676	20.4353
				rs11714208	G	A	0.1434	0.0321	7.94e-06	0.0017	0.0027	0.5162	19.9566
				rs11858211	G	A	-0.1603	0.0351	4.86e-06	-0.0059	0.0042	0.1593	20.857
				rs12401764	C	T	-0.2303	0.0507	5.59e-06	0.0004	0.0064	0.9555	20.6334
				rs12598476	A	G	-0.1381	0.031	8.23e-06	0.0034	0.0044	0.4387	19.8455
				rs566619	A	G	-0.2207	0.0498	9.37e-06	-0.0041	0.0204	0.8408	19.6401
				rs647720	T	A	0.487	0.099	8.68e-07	-0.0017	0.0156	0.9118	24.1984
				rs6517442	T	C	-0.1196	0.0261	4.44e-06	-0.0012	0.0036	0.7387	20.9981
				rs9275734	A	G	-0.2081	0.0455	4.7e-06	0.0138	0.0102	0.1742	20.918
				rs9378200	C	T	-0.1871	0.0405	3.84e-06	0.0032	0.0061	0.5996	21.342
		Lipid	dehydroisoandrosterone sulfate (DHEA-S)	rs11244015	C	T	-0.165	0.0365	6.13e-06	-0.002	0.011	0.8557	20.4353
				rs11714208	G	A	0.1434	0.0321	7.94e-06	-0.0086	0.0049	0.08075	19.9566
				rs11858211	G	A	-0.1603	0.0351	4.86e-06	-0.0053	0.007	0.451	20.857
				rs12401764	C	T	-0.2303	0.0507	5.59e-06	-0.0085	0.0091	0.3477	20.6334
				rs12598476	A	G	-0.1381	0.031	8.23e-06	-0.0104	0.0077	0.1797	19.8455
				rs566619	A	G	-0.2207	0.0498	9.37e-06	-0.0185	0.0298	0.5333	19.6401
				rs647720	T	A	0.487	0.099	8.68e-07	0.0016	0.0225	0.944	24.1984
				rs6517442	T	C	-0.1196	0.0261	4.44e-06	-0.0054	0.0053	0.3075	20.9981
				rs9275734	A	G	-0.2081	0.0455	4.7e-06	-0.0108	0.0142	0.4444	20.918
				rs9378200	C	T	-0.1871	0.0405	3.84e-06	-0.0065	0.0099	0.5106	21.342
		Amino acid	phenol sulfate	rs11244015	C	T	-0.165	0.0365	6.13e-06	0.001	0.011	0.9276	20.4353
				rs11714208	G	A	0.1434	0.0321	7.94e-06	-0.0015	0.0051	0.7645	19.9566
				rs11858211	G	A	-0.1603	0.0351	4.86e-06	0.0065	0.0067	0.3332	20.857
				rs12401764	C	T	-0.2303	0.0507	5.59e-06	-0.0048	0.0102	0.6414	20.6334
				rs12598476	A	G	-0.1381	0.031	8.23e-06	-0.0087	0.0075	0.2488	19.8455
				rs566619	A	G	-0.2207	0.0498	9.37e-06	0.0398	0.0335	0.2349	19.6401
				rs647720	T	A	0.487	0.099	8.68e-07	0.0549	0.0254	0.03079	24.1984
				rs6517442	T	C	-0.1196	0.0261	4.44e-06	-0.0013	0.0054	0.8164	20.9981
				rs9275734	A	G	-0.2081	0.0455	4.7e-06	0.0069	0.0159	0.6661	20.918
				rs9378200	C	T	-0.1871	0.0405	3.84e-06	0.0137	0.0102	0.1823	21.342
		Lipid	1-arachidonoylglycerophosphocholine*	rs11244015	C	T	-0.165	0.0365	6.13e-06	0.001	0.006	0.8676	20.4353
				rs11714208	G	A	0.1434	0.0321	7.94e-06	-0.0024	0.0027	0.3765	19.9566
				rs11858211	G	A	-0.1603	0.0351	4.86e-06	-0.002	0.0043	0.6406	20.857
				rs12401764	C	T	-0.2303	0.0507	5.59e-06	-0.015	0.0068	0.02841	20.6334
				rs12598476	A	G	-0.1381	0.031	8.23e-06	-0.0001	0.0044	0.9901	19.8455
				rs566619	A	G	-0.2207	0.0498	9.37e-06	0.0368	0.0219	0.09326	19.6401
				rs647720	T	A	0.487	0.099	8.68e-07	-0.0128	0.0165	0.4365	24.1984
				rs6517442	T	C	-0.1196	0.0261	4.44e-06	-0.0071	0.0036	0.05014	20.9981
				rs9275734	A	G	-0.2081	0.0455	4.7e-06	0.0192	0.0104	0.0665	20.918
				rs9378200	C	T	-0.1871	0.0405	3.84e-06	-0.0014	0.0062	0.8157	21.342
		Xenobiotics	salicyluric glucuronide*	rs11244015	C	T	-0.165	0.0365	6.13e-06	0.082	0.061	0.1789	20.4353
				rs11714208	G	A	0.1434	0.0321	7.94e-06	-0.0046	0.0229	0.8419	19.9566
				rs11858211	G	A	-0.1603	0.0351	4.86e-06	-0.0372	0.0304	0.2215	20.857
				rs12401764	C	T	-0.2303	0.0507	5.59e-06	0.0172	0.0316	0.5862	20.6334
				rs12598476	A	G	-0.1381	0.031	8.23e-06	0.0397	0.0314	0.2065	19.8455
				rs566619	A	G	-0.2207	0.0498	9.37e-06	0.1828	0.1097	0.09559	19.6401
				rs647720	T	A	0.487	0.099	8.68e-07	-0.0212	0.0756	0.7795	24.1984
				rs6517442	T	C	-0.1196	0.0261	4.44e-06	0.0057	0.027	0.8335	20.9981
				rs9275734	A	G	-0.2081	0.0455	4.7e-06	-0.0123	0.0513	0.8112	20.918
				rs9378200	C	T	-0.1871	0.0405	3.84e-06	0.0112	0.0443	0.8006	21.342
		Lipid	eicosenoate (20:1n9 or 11)	rs11244015	C	T	-0.165	0.0365	6.13e-06	-0.001	0.009	0.9115	20.4353
				rs11714208	G	A	0.1434	0.0321	7.94e-06	0.0012	0.004	0.7607	19.9566
				rs11858211	G	A	-0.1603	0.0351	4.86e-06	-0.0048	0.0054	0.3711	20.857
				rs12401764	C	T	-0.2303	0.0507	5.59e-06	0.0029	0.0068	0.6697	20.6334
				rs12598476	A	G	-0.1381	0.031	8.23e-06	-0.0079	0.006	0.1862	19.8455
				rs566619	A	G	-0.2207	0.0498	9.37e-06	-0.016	0.0222	0.47	19.6401
				rs647720	T	A	0.487	0.099	8.68e-07	-0.0027	0.0168	0.8708	24.1984
				rs6517442	T	C	-0.1196	0.0261	4.44e-06	-0.0015	0.0043	0.7191	20.9981
				rs9275734	A	G	-0.2081	0.0455	4.7e-06	-0.003	0.0106	0.7749	20.918
				rs9378200	C	T	-0.1871	0.0405	3.84e-06	-0.002	0.0079	0.798	21.342
			linolenate [alpha or gamma; (18:3n3 or 6)]	rs11244015	C	T	-0.165	0.0365	6.13e-06	0.006	0.0075	0.4267	20.4353
				rs11714208	G	A	0.1434	0.0321	7.94e-06	0.0011	0.0035	0.7425	19.9566
				rs11858211	G	A	-0.1603	0.0351	4.86e-06	-0.0087	0.0049	0.07846	20.857
				rs12401764	C	T	-0.2303	0.0507	5.59e-06	-0.0032	0.0062	0.6082	20.6334
				rs12598476	A	G	-0.1381	0.031	8.23e-06	-0.002	0.0051	0.6902	19.8455
				rs566619	A	G	-0.2207	0.0498	9.37e-06	-0.0148	0.0204	0.4677	19.6401
				rs647720	T	A	0.487	0.099	8.68e-07	0.0019	0.0155	0.904	24.1984
				rs6517442	T	C	-0.1196	0.0261	4.44e-06	-0.0045	0.0038	0.2324	20.9981
				rs9275734	A	G	-0.2081	0.0455	4.7e-06	0.0132	0.0097	0.1754	20.918
				rs9378200	C	T	-0.1871	0.0405	3.84e-06	-0.0008	0.007	0.9054	21.342
			1-arachidonoylglycerophosphoethanolamine*	rs11244015	C	T	-0.165	0.0365	6.13e-06	0	0.006	1	20.4353
				rs11714208	G	A	0.1434	0.0321	7.94e-06	-0.006	0.0026	0.02124	19.9566
				rs11858211	G	A	-0.1603	0.0351	4.86e-06	-0.008	0.004	0.04545	20.857
				rs12401764	C	T	-0.2303	0.0507	5.59e-06	0.0016	0.0055	0.7754	20.6334
				rs12598476	A	G	-0.1381	0.031	8.23e-06	0.0041	0.0041	0.3255	19.8455
				rs566619	A	G	-0.2207	0.0498	9.37e-06	-0.0105	0.0179	0.5581	19.6401
				rs647720	T	A	0.487	0.099	8.68e-07	0.0207	0.0136	0.1279	24.1984
				rs6517442	T	C	-0.1196	0.0261	4.44e-06	0.0005	0.0027	0.8549	20.9981
				rs9275734	A	G	-0.2081	0.0455	4.7e-06	-0.0094	0.0085	0.2719	20.918
				rs9378200	C	T	-0.1871	0.0405	3.84e-06	0.004	0.0052	0.4396	21.342
		Amino acid	glutaroyl carnitine	rs11244015	C	T	-0.165	0.0365	6.13e-06	-0.002	0.005	0.6892	20.4353
				rs11714208	G	A	0.1434	0.0321	7.94e-06	-0.0046	0.0026	0.07771	19.9566
				rs11858211	G	A	-0.1603	0.0351	4.86e-06	-0.0037	0.0034	0.2747	20.857
				rs12401764	C	T	-0.2303	0.0507	5.59e-06	-0.0041	0.0054	0.4469	20.6334
				rs12598476	A	G	-0.1381	0.031	8.23e-06	0.0063	0.0041	0.1253	19.8455
				rs566619	A	G	-0.2207	0.0498	9.37e-06	-0.0183	0.018	0.3073	19.6401
				rs647720	T	A	0.487	0.099	8.68e-07	0	0.0133	0.9987	24.1984
				rs6517442	T	C	-0.1196	0.0261	4.44e-06	-0.0038	0.0027	0.1714	20.9981
				rs9275734	A	G	-0.2081	0.0455	4.7e-06	-0.0172	0.0084	0.04102	20.918
				rs9378200	C	T	-0.1871	0.0405	3.84e-06	-0.0032	0.0052	0.5428	21.342
		Lipid	tetradecanedioate	rs11244015	C	T	-0.165	0.0365	6.13e-06	-0.014	0.01	0.1615	20.4353
				rs11714208	G	A	0.1434	0.0321	7.94e-06	0.004	0.0053	0.4532	19.9566
				rs11858211	G	A	-0.1603	0.0351	4.86e-06	-0.005	0.0072	0.484	20.857
				rs12401764	C	T	-0.2303	0.0507	5.59e-06	-0.0248	0.0121	0.03981	20.6334
				rs12598476	A	G	-0.1381	0.031	8.23e-06	-0.007	0.0079	0.3729	19.8455
				rs566619	A	G	-0.2207	0.0498	9.37e-06	-0.0484	0.0431	0.2609	19.6401
				rs647720	T	A	0.487	0.099	8.68e-07	-0.0369	0.028	0.1887	24.1984
				rs6517442	T	C	-0.1196	0.0261	4.44e-06	-0.0104	0.0056	0.06517	20.9981
				rs9275734	A	G	-0.2081	0.0455	4.7e-06	-0.0265	0.0185	0.1518	20.918
				rs9378200	C	T	-0.1871	0.0405	3.84e-06	-0.0043	0.0099	0.6649	21.342
			chiro-inositol	rs11244015	C	T	-0.165	0.0365	6.13e-06	0.006	0.028	0.8303	20.4353
				rs11714208	G	A	0.1434	0.0321	7.94e-06	-0.0264	0.0137	0.05446	19.9566
				rs11858211	G	A	-0.1603	0.0351	4.86e-06	0.0005	0.0191	0.981	20.857
				rs12401764	C	T	-0.2303	0.0507	5.59e-06	-0.0564	0.0304	0.06301	20.6334
				rs12598476	A	G	-0.1381	0.031	8.23e-06	0.0019	0.0208	0.9258	19.8455
				rs566619	A	G	-0.2207	0.0498	9.37e-06	0.0763	0.0917	0.4053	19.6401
				rs647720	T	A	0.487	0.099	8.68e-07	-0.0085	0.0877	0.9228	24.1984
				rs6517442	T	C	-0.1196	0.0261	4.44e-06	0.0005	0.0146	0.9726	20.9981
				rs9275734	A	G	-0.2081	0.0455	4.7e-06	-0.0499	0.0467	0.2846	20.918
				rs9378200	C	T	-0.1871	0.0405	3.84e-06	0.0202	0.0267	0.4494	21.342
Subarachnoid hemorrhage	FinnGen R9		deoxycholate	rs11840029	T	C	-0.11246	0.025395	9.49e-06	0.0073	0.0067	0.2764	19.6106
				rs13232734	A	G	-0.14791	0.032111	4.1e-06	0.0175	0.0111	0.1169	21.2157
				rs1429102	C	T	0.125904	0.027326	4.08e-06	-0.0126	0.0074	0.08785	21.2281
				rs16895256	C	T	-0.19372	0.043317	7.74e-06	-0.0187	0.0142	0.1891	20.0012
				rs1980938	G	A	0.185791	0.036078	2.61e-07	0.0066	0.0109	0.5473	26.5193
				rs224598	G	A	0.145795	0.028729	3.88e-07	-0.0042	0.0074	0.5706	25.7531
				rs2836722	A	G	0.111621	0.02518	9.29e-06	0.0017	0.0066	0.7925	19.6515
				rs451833	C	T	-0.1249	0.026109	1.72e-06	0.0169	0.0074	0.022	22.8834
				rs4886467	G	T	0.121144	0.025677	2.38e-06	-0.0184	0.0072	0.0105	22.2595
				rs6841581	A	G	-0.19115	0.038162	5.48e-07	0.0049	0.0091	0.5928	25.088
				rs7261429	A	C	-0.1758	0.035064	5.34e-07	-0.0023	0.0114	0.8433	25.1365
				rs7634125	T	C	-0.12661	0.028618	9.69e-06	-0.0062	0.008	0.4374	19.5719
				rs8099178	C	T	-0.14404	0.032384	8.67e-06	0.006	0.0112	0.591	19.7837
				rs966131	T	A	0.124415	0.025883	1.53e-06	0.0013	0.0066	0.8506	23.1051
		Cofactors and vitamins	pantothenate	rs11840029	T	C	-0.11246	0.025395	9.49e-06	-0.0035	0.0026	0.1835	19.6106
				rs13232734	A	G	-0.14791	0.032111	4.1e-06	0.0021	0.0047	0.6599	21.2157
				rs1429102	C	T	0.125904	0.027326	4.08e-06	-0.0024	0.0033	0.4558	21.2281
				rs16895256	C	T	-0.19372	0.043317	7.74e-06	0.0018	0.0058	0.7576	20.0012
				rs1980938	G	A	0.185791	0.036078	2.61e-07	-0.0012	0.0044	0.7863	26.5193
				rs224598	G	A	0.145795	0.028729	3.88e-07	-0.0048	0.0027	0.06871	25.7531
				rs2836722	A	G	0.111621	0.02518	9.29e-06	-0.0045	0.0026	0.07885	19.6515
				rs451833	C	T	-0.1249	0.026109	1.72e-06	0.0008	0.0026	0.7713	22.8834
				rs4886467	G	T	0.121144	0.025677	2.38e-06	0.0013	0.0026	0.6284	22.2595
				rs6841581	A	G	-0.19115	0.038162	5.48e-07	-0.0009	0.0035	0.8071	25.088
				rs7261429	A	C	-0.1758	0.035064	5.34e-07	-0.0068	0.0043	0.1174	25.1365
				rs7634125	T	C	-0.12661	0.028618	9.69e-06	0.0033	0.0033	0.3172	19.5719
				rs8099178	C	T	-0.14404	0.032384	8.67e-06	-0.0021	0.0043	0.6255	19.7837
				rs966131	T	A	0.124415	0.025883	1.53e-06	-0.0019	0.0026	0.4543	23.1051
		Lipid	choline	rs11840029	T	C	-0.11246	0.025395	9.49e-06	-0.0006	0.0014	0.6598	19.6106
				rs13232734	A	G	-0.14791	0.032111	4.1e-06	-0.0006	0.0021	0.7898	21.2157
				rs1429102	C	T	0.125904	0.027326	4.08e-06	0.0027	0.0015	0.06621	21.2281
				rs16895256	C	T	-0.19372	0.043317	7.74e-06	-0.0011	0.0028	0.6989	20.0012
				rs1980938	G	A	0.185791	0.036078	2.61e-07	0.0016	0.0023	0.4925	26.5193
				rs224598	G	A	0.145795	0.028729	3.88e-07	0.0001	0.0015	0.9553	25.7531
				rs2836722	A	G	0.111621	0.02518	9.29e-06	-0.0002	0.0014	0.8904	19.6515
				rs451833	C	T	-0.1249	0.026109	1.72e-06	0.001	0.0015	0.4917	22.8834
				rs4886467	G	T	0.121144	0.025677	2.38e-06	-0.0025	0.0014	0.07607	22.2595
				rs6841581	A	G	-0.19115	0.038162	5.48e-07	0.0027	0.0016	0.1008	25.088
				rs7261429	A	C	-0.1758	0.035064	5.34e-07	0.0024	0.0023	0.2933	25.1365
				rs7634125	T	C	-0.12661	0.028618	9.69e-06	-0.0004	0.0015	0.8008	19.5719
				rs8099178	C	T	-0.14404	0.032384	8.67e-06	-0.0029	0.0022	0.1886	19.7837
				rs966131	T	A	0.124415	0.025883	1.53e-06	-0.0002	0.0014	0.8647	23.1051
		Amino acid	2-hydroxyisobutyrate	rs11840029	T	C	-0.11246	0.025395	9.49e-06	0.0007	0.0026	0.7709	19.6106
				rs13232734	A	G	-0.14791	0.032111	4.1e-06	0.0041	0.0045	0.361	21.2157
				rs1429102	C	T	0.125904	0.027326	4.08e-06	0.0003	0.0026	0.9132	21.2281
				rs16895256	C	T	-0.19372	0.043317	7.74e-06	0.0057	0.0056	0.3077	20.0012
				rs1980938	G	A	0.185791	0.036078	2.61e-07	-0.0055	0.0042	0.1938	26.5193
				rs224598	G	A	0.145795	0.028729	3.88e-07	-0.0004	0.0026	0.877	25.7531
				rs2836722	A	G	0.111621	0.02518	9.29e-06	-0.0006	0.0025	0.8047	19.6515
				rs451833	C	T	-0.1249	0.026109	1.72e-06	0.0006	0.0026	0.8155	22.8834
				rs4886467	G	T	0.121144	0.025677	2.38e-06	-0.0016	0.0026	0.5179	22.2595
				rs6841581	A	G	-0.19115	0.038162	5.48e-07	0.0114	0.0034	0.000855	25.088
				rs7261429	A	C	-0.1758	0.035064	5.34e-07	-0.0033	0.0043	0.4379	25.1365
				rs7634125	T	C	-0.12661	0.028618	9.69e-06	-0.0007	0.0032	0.8234	19.5719
				rs8099178	C	T	-0.14404	0.032384	8.67e-06	-0.0076	0.0042	0.07043	19.7837
				rs966131	T	A	0.124415	0.025883	1.53e-06	-0.0022	0.0025	0.3837	23.1051
		Peptide	gamma-glutamylvaline	rs11840029	T	C	-0.11246	0.025395	9.49e-06	-0.0002	0.0024	0.9228	19.6106
				rs13232734	A	G	-0.14791	0.032111	4.1e-06	0.0048	0.0037	0.1935	21.2157
				rs1429102	C	T	0.125904	0.027326	4.08e-06	-0.0017	0.0025	0.4907	21.2281
				rs16895256	C	T	-0.19372	0.043317	7.74e-06	0.003	0.0047	0.527	20.0012
				rs1980938	G	A	0.185791	0.036078	2.61e-07	0.001	0.004	0.7951	26.5193
				rs224598	G	A	0.145795	0.028729	3.88e-07	-0.0017	0.0025	0.4933	25.7531
				rs2836722	A	G	0.111621	0.02518	9.29e-06	0.0016	0.0024	0.4991	19.6515
				rs451833	C	T	-0.1249	0.026109	1.72e-06	0.0023	0.0024	0.3468	22.8834
				rs4886467	G	T	0.121144	0.025677	2.38e-06	0.0008	0.0024	0.744	22.2595
				rs6841581	A	G	-0.19115	0.038162	5.48e-07	0.0059	0.0032	0.06523	25.088
				rs7261429	A	C	-0.1758	0.035064	5.34e-07	-0.0051	0.004	0.1967	25.1365
				rs7634125	T	C	-0.12661	0.028618	9.69e-06	-0.0024	0.0025	0.3299	19.5719
				rs8099178	C	T	-0.14404	0.032384	8.67e-06	-0.0005	0.0039	0.8953	19.7837
				rs966131	T	A	0.124415	0.025883	1.53e-06	0.0024	0.0024	0.313	23.1051
			gamma-glutamylmethionine*	rs11840029	T	C	-0.11246	0.025395	9.49e-06	0.0058	0.0039	0.1381	19.6106
				rs13232734	A	G	-0.14791	0.032111	4.1e-06	0.0072	0.006	0.2265	21.2157
				rs1429102	C	T	0.125904	0.027326	4.08e-06	0.0029	0.0043	0.4943	21.2281
				rs16895256	C	T	-0.19372	0.043317	7.74e-06	0.0145	0.0082	0.07639	20.0012
				rs1980938	G	A	0.185791	0.036078	2.61e-07	-0.002	0.0065	0.7578	26.5193
				rs224598	G	A	0.145795	0.028729	3.88e-07	-0.002	0.0042	0.6351	25.7531
				rs2836722	A	G	0.111621	0.02518	9.29e-06	-0.0033	0.0038	0.386	19.6515
				rs451833	C	T	-0.1249	0.026109	1.72e-06	-0.0038	0.0043	0.3691	22.8834
				rs4886467	G	T	0.121144	0.025677	2.38e-06	-0.0014	0.0041	0.7323	22.2595
				rs6841581	A	G	-0.19115	0.038162	5.48e-07	0.0023	0.0054	0.6743	25.088
				rs7261429	A	C	-0.1758	0.035064	5.34e-07	-0.0098	0.0067	0.1437	25.1365
				rs7634125	T	C	-0.12661	0.028618	9.69e-06	-0.0057	0.0044	0.1982	19.5719
				rs8099178	C	T	-0.14404	0.032384	8.67e-06	-0.0039	0.0063	0.5395	19.7837
				rs966131	T	A	0.124415	0.025883	1.53e-06	0.001	0.0038	0.7883	23.1051
		Lipid	1-eicosadienoylglycerophosphocholine*	rs11840029	T	C	-0.11246	0.025395	9.49e-06	0.0029	0.0041	0.4708	19.6106
				rs13232734	A	G	-0.14791	0.032111	4.1e-06	-0.0054	0.0062	0.3832	21.2157
				rs1429102	C	T	0.125904	0.027326	4.08e-06	0.0006	0.0041	0.8761	21.2281
				rs16895256	C	T	-0.19372	0.043317	7.74e-06	-0.0003	0.008	0.9748	20.0012
				rs1980938	G	A	0.185791	0.036078	2.61e-07	0.0035	0.006	0.5535	26.5193
				rs224598	G	A	0.145795	0.028729	3.88e-07	0.0038	0.0041	0.3652	25.7531
				rs2836722	A	G	0.111621	0.02518	9.29e-06	0.0002	0.0034	0.9434	19.6515
				rs451833	C	T	-0.1249	0.026109	1.72e-06	0.0039	0.0041	0.3462	22.8834
				rs4886467	G	T	0.121144	0.025677	2.38e-06	-0.0032	0.004	0.4277	22.2595
				rs6841581	A	G	-0.19115	0.038162	5.48e-07	-0.001	0.0051	0.8504	25.088
				rs7261429	A	C	-0.1758	0.035064	5.34e-07	0.0046	0.006	0.4458	25.1365
				rs7634125	T	C	-0.12661	0.028618	9.69e-06	-0.0052	0.0042	0.2188	19.5719
				rs8099178	C	T	-0.14404	0.032384	8.67e-06	-0.0033	0.0064	0.608	19.7837
				rs966131	T	A	0.124415	0.025883	1.53e-06	0.004	0.004	0.3173	23.1051
			1-heptadecanoylglycerophosphocholine	rs11840029	T	C	-0.11246	0.025395	9.49e-06	0.0012	0.0039	0.7519	19.6106
				rs13232734	A	G	-0.14791	0.032111	4.1e-06	-0.0031	0.0062	0.6158	21.2157
				rs1429102	C	T	0.125904	0.027326	4.08e-06	0.0027	0.0044	0.5457	21.2281
				rs16895256	C	T	-0.19372	0.043317	7.74e-06	0.002	0.0081	0.801	20.0012
				rs1980938	G	A	0.185791	0.036078	2.61e-07	0.0008	0.0063	0.9011	26.5193
				rs224598	G	A	0.145795	0.028729	3.88e-07	0.001	0.004	0.8116	25.7531
				rs2836722	A	G	0.111621	0.02518	9.29e-06	-0.0015	0.0038	0.7009	19.6515
				rs451833	C	T	-0.1249	0.026109	1.72e-06	0.0041	0.004	0.3084	22.8834
				rs4886467	G	T	0.121144	0.025677	2.38e-06	-0.004	0.0043	0.3453	22.2595
				rs6841581	A	G	-0.19115	0.038162	5.48e-07	0.0046	0.0054	0.3956	25.088
				rs7261429	A	C	-0.1758	0.035064	5.34e-07	0.0005	0.0068	0.9453	25.1365
				rs7634125	T	C	-0.12661	0.028618	9.69e-06	-0.0073	0.0045	0.1064	19.5719
				rs8099178	C	T	-0.14404	0.032384	8.67e-06	-0.0071	0.0066	0.2803	19.7837
				rs966131	T	A	0.124415	0.025883	1.53e-06	0.0002	0.0039	0.9491	23.1051
			1-oleoylglycerophosphocholine	rs11840029	T	C	-0.11246	0.025395	9.49e-06	0.0036	0.0026	0.1683	19.6106
				rs13232734	A	G	-0.14791	0.032111	4.1e-06	-0.0059	0.0046	0.2013	21.2157
				rs1429102	C	T	0.125904	0.027326	4.08e-06	-0.0011	0.0033	0.7248	21.2281
				rs16895256	C	T	-0.19372	0.043317	7.74e-06	0.0084	0.0057	0.1446	20.0012
				rs1980938	G	A	0.185791	0.036078	2.61e-07	0.0003	0.0043	0.9433	26.5193
				rs224598	G	A	0.145795	0.028729	3.88e-07	0.004	0.0026	0.1272	25.7531
				rs2836722	A	G	0.111621	0.02518	9.29e-06	0.0047	0.0026	0.07093	19.6515
				rs451833	C	T	-0.1249	0.026109	1.72e-06	0.0009	0.0026	0.7239	22.8834
				rs4886467	G	T	0.121144	0.025677	2.38e-06	0.0038	0.0026	0.1406	22.2595
				rs6841581	A	G	-0.19115	0.038162	5.48e-07	-0.0012	0.0035	0.7256	25.088
				rs7261429	A	C	-0.1758	0.035064	5.34e-07	0.0043	0.0043	0.3275	25.1365
				rs7634125	T	C	-0.12661	0.028618	9.69e-06	-0.0039	0.0033	0.2376	19.5719
				rs8099178	C	T	-0.14404	0.032384	8.67e-06	0.0034	0.0043	0.4269	19.7837
				rs966131	T	A	0.124415	0.025883	1.53e-06	-0.0007	0.0026	0.7764	23.1051
			1-arachidonoylglycerophosphoinositol*	rs11840029	T	C	-0.11246	0.025395	9.49e-06	0.0037	0.0026	0.1524	19.6106
				rs13232734	A	G	-0.14791	0.032111	4.1e-06	0.0027	0.0046	0.5607	21.2157
				rs1429102	C	T	0.125904	0.027326	4.08e-06	0.0007	0.0033	0.8288	21.2281
				rs16895256	C	T	-0.19372	0.043317	7.74e-06	0.0069	0.0057	0.23	20.0012
				rs1980938	G	A	0.185791	0.036078	2.61e-07	-0.0023	0.0043	0.597	26.5193
				rs224598	G	A	0.145795	0.028729	3.88e-07	0.0008	0.0026	0.7736	25.7531
				rs2836722	A	G	0.111621	0.02518	9.29e-06	0.0039	0.0026	0.1325	19.6515
				rs451833	C	T	-0.1249	0.026109	1.72e-06	-0.0013	0.0026	0.6242	22.8834
				rs4886467	G	T	0.121144	0.025677	2.38e-06	0.001	0.0032	0.7605	22.2595
				rs6841581	A	G	-0.19115	0.038162	5.48e-07	0.0052	0.0041	0.2061	25.088
				rs7261429	A	C	-0.1758	0.035064	5.34e-07	0.0022	0.0043	0.6187	25.1365
				rs7634125	T	C	-0.12661	0.028618	9.69e-06	0.0041	0.0033	0.2169	19.5719
				rs8099178	C	T	-0.14404	0.032384	8.67e-06	0.0041	0.0043	0.338	19.7837
				rs966131	T	A	0.124415	0.025883	1.53e-06	-0.0012	0.0026	0.635	23.1051
		Amino acid	2-methylbutyroylcarnitine	rs11840029	T	C	-0.11246	0.025395	9.49e-06	-0.0014	0.0026	0.595	19.6106
				rs13232734	A	G	-0.14791	0.032111	4.1e-06	0.0043	0.004	0.2829	21.2157
				rs1429102	C	T	0.125904	0.027326	4.08e-06	0.0005	0.0026	0.8556	21.2281
				rs16895256	C	T	-0.19372	0.043317	7.74e-06	-0.0011	0.0051	0.8289	20.0012
				rs1980938	G	A	0.185791	0.036078	2.61e-07	0.0009	0.0042	0.8333	26.5193
				rs224598	G	A	0.145795	0.028729	3.88e-07	0.0005	0.0026	0.8589	25.7531
				rs2836722	A	G	0.111621	0.02518	9.29e-06	-0.0008	0.0025	0.7563	19.6515
				rs451833	C	T	-0.1249	0.026109	1.72e-06	0.0027	0.0026	0.3041	22.8834
				rs4886467	G	T	0.121144	0.025677	2.38e-06	-0.0042	0.0025	0.102	22.2595
				rs6841581	A	G	-0.19115	0.038162	5.48e-07	0.0009	0.0034	0.7821	25.088
				rs7261429	A	C	-0.1758	0.035064	5.34e-07	0.0011	0.0043	0.8022	25.1365
				rs7634125	T	C	-0.12661	0.028618	9.69e-06	-0.0005	0.0026	0.8585	19.5719
				rs8099178	C	T	-0.14404	0.032384	8.67e-06	0.002	0.0042	0.6288	19.7837
				rs966131	T	A	0.124415	0.025883	1.53e-06	0.0022	0.0025	0.3954	23.1051
	FinnGen R7	Lipid	carnitine	rs1850662	T	C	0.162176	0.036381	8.28e-06	0.0025	0.0015	0.1041	19.8712
				rs4455806	C	T	-0.19755	0.039724	6.59e-07	0	0.0016	0.9995	24.7308
				rs469443	C	G	-0.14624	0.032868	8.61e-06	0.0001	0.0021	0.9612	19.7963
				rs6606876	C	T	0.341253	0.075129	5.57e-06	-0.0014	0.0018	0.4094	20.6316
				rs7003622	C	T	-0.22982	0.051175	7.09e-06	-0.0042	0.0025	0.1006	20.168
			dihomo-linoleate (20:2n6)	rs1850662	T	C	0.162176	0.036381	8.28e-06	-0.0088	0.0041	0.03379	19.8712
				rs4455806	C	T	-0.19755	0.039724	6.59e-07	-0.0049	0.0043	0.2578	24.7308
				rs469443	C	G	-0.14624	0.032868	8.61e-06	0.002	0.0057	0.7237	19.7963
				rs6606876	C	T	0.341253	0.075129	5.57e-06	-0.0064	0.0059	0.2814	20.6316
				rs7003622	C	T	-0.22982	0.051175	7.09e-06	0.0029	0.007	0.6816	20.168
			androsterone sulfate	rs1850662	T	C	0.162176	0.036381	8.28e-06	-0.0173	0.0079	0.02855	19.8712
				rs4455806	C	T	-0.19755	0.039724	6.59e-07	0.0063	0.0083	0.4508	24.7308
				rs469443	C	G	-0.14624	0.032868	8.61e-06	0.0033	0.011	0.765	19.7963
				rs6606876	C	T	0.341253	0.075129	5.57e-06	-0.0083	0.0108	0.4399	20.6316
				rs7003622	C	T	-0.22982	0.051175	7.09e-06	-0.0076	0.0131	0.5621	20.168
		Amino acid	glycine	rs1850662	T	C	0.162176	0.036381	8.28e-06	0.0021	0.0031	0.4904	19.8712
				rs4455806	C	T	-0.19755	0.039724	6.59e-07	0.0051	0.0032	0.1145	24.7308
				rs469443	C	G	-0.14624	0.032868	8.61e-06	0.0097	0.0041	0.01762	19.7963
				rs6606876	C	T	0.341253	0.075129	5.57e-06	-0.0063	0.0041	0.1269	20.6316
				rs7003622	C	T	-0.22982	0.051175	7.09e-06	0.0018	0.005	0.7202	20.168
		Peptide	gamma-glutamylmethionine*	rs1850662	T	C	0.162176	0.036381	8.28e-06	0.0039	0.0046	0.4037	19.8712
				rs4455806	C	T	-0.19755	0.039724	6.59e-07	-0.005	0.0048	0.3018	24.7308
				rs469443	C	G	-0.14624	0.032868	8.61e-06	0.0021	0.0049	0.6649	19.7963
				rs6606876	C	T	0.341253	0.075129	5.57e-06	0.0065	0.0065	0.3195	20.6316
				rs7003622	C	T	-0.22982	0.051175	7.09e-06	0.0102	0.0068	0.1327	20.168
		Lipid	1-eicosadienoylglycerophosphocholine*	rs1850662	T	C	0.162176	0.036381	8.28e-06	-0.0018	0.0042	0.6681	19.8712
				rs4455806	C	T	-0.19755	0.039724	6.59e-07	-0.0019	0.0044	0.6655	24.7308
				rs469443	C	G	-0.14624	0.032868	8.61e-06	-0.002	0.0068	0.7638	19.7963
				rs6606876	C	T	0.341253	0.075129	5.57e-06	0.0058	0.006	0.3334	20.6316
				rs7003622	C	T	-0.22982	0.051175	7.09e-06	-0.0008	0.0076	0.9183	20.168
			1-heptadecanoylglycerophosphocholine	rs1850662	T	C	0.162176	0.036381	8.28e-06	-0.0039	0.0045	0.3944	19.8712
				rs4455806	C	T	-0.19755	0.039724	6.59e-07	-0.0003	0.0048	0.9573	24.7308
				rs469443	C	G	-0.14624	0.032868	8.61e-06	0.0018	0.006	0.7597	19.7963
				rs6606876	C	T	0.341253	0.075129	5.57e-06	-0.0025	0.0069	0.7104	20.6316
				rs7003622	C	T	-0.22982	0.051175	7.09e-06	0.0079	0.0076	0.3011	20.168
			epiandrosterone sulfate	rs1850662	T	C	0.162176	0.036381	8.28e-06	-0.0135	0.0072	0.06095	19.8712
				rs4455806	C	T	-0.19755	0.039724	6.59e-07	0.0037	0.0076	0.6268	24.7308
				rs469443	C	G	-0.14624	0.032868	8.61e-06	0.0092	0.0097	0.3409	19.7963
				rs6606876	C	T	0.341253	0.075129	5.57e-06	-0.0079	0.01	0.434	20.6316
				rs7003622	C	T	-0.22982	0.051175	7.09e-06	-0.0064	0.0117	0.5867	20.168
			5alpha-androstan-3beta,17beta-diol disulfate	rs1850662	T	C	0.162176	0.036381	8.28e-06	-0.0087	0.008	0.2733	19.8712
				rs4455806	C	T	-0.19755	0.039724	6.59e-07	0.0019	0.0084	0.8157	24.7308
				rs469443	C	G	-0.14624	0.032868	8.61e-06	0.0038	0.0113	0.7332	19.7963
				rs6606876	C	T	0.341253	0.075129	5.57e-06	0.0062	0.0109	0.5668	20.6316
				rs7003622	C	T	-0.22982	0.051175	7.09e-06	-0.0088	0.0132	0.5054	20.168
			2-hydroxyglutarate	rs1850662	T	C	0.162176	0.036381	8.28e-06	-0.0022	0.004	0.5895	19.8712
				rs4455806	C	T	-0.19755	0.039724	6.59e-07	-0.0007	0.0043	0.8606	24.7308
				rs469443	C	G	-0.14624	0.032868	8.61e-06	-0.0023	0.0053	0.6624	19.7963
				rs6606876	C	T	0.341253	0.075129	5.57e-06	-0.0022	0.0058	0.6994	20.6316
				rs7003622	C	T	-0.22982	0.051175	7.09e-06	0.0015	0.0065	0.8137	20.168
	FinnGen R5	Amino acid	histidine	rs11127227	T	A	0.1804	0.0406	8.62e-06	-0.001	0.0012	0.4382	19.7432
				rs11609982	A	G	0.1989	0.0421	2.35e-06	0.0034	0.0017	0.04697	22.3204
				rs16930998	A	G	0.9366	0.1976	2.14e-06	-0.0013	0.0044	0.7709	22.4662
				rs2050970	T	C	0.1778	0.0401	9.2e-06	-0.001	0.0012	0.4008	19.6594
				rs2673593	G	T	0.1935	0.0411	2.49e-06	-0.0003	0.0012	0.8247	22.1653
				rs2826730	G	C	-0.2883	0.0636	5.82e-06	-0.002	0.002	0.3274	20.5481
				rs792108	C	T	-0.2011	0.0404	6.28e-07	-0.0001	0.0012	0.9538	24.7775
		Nucleotide	guanosine	rs11127227	T	A	0.1804	0.0406	8.62e-06	0.002	0.0084	0.812	19.7432
				rs11609982	A	G	0.1989	0.0421	2.35e-06	0.0022	0.008	0.7821	22.3204
				rs16930998	A	G	0.9366	0.1976	2.14e-06	-0.033	0.0244	0.1769	22.4662
				rs2050970	T	C	0.1778	0.0401	9.2e-06	-0.0007	0.007	0.9222	19.6594
				rs2673593	G	T	0.1935	0.0411	2.49e-06	-0.0012	0.008	0.8776	22.1653
				rs2826730	G	C	-0.2883	0.0636	5.82e-06	0.0049	0.0104	0.6367	20.5481
				rs792108	C	T	-0.2011	0.0404	6.28e-07	-0.0041	0.0075	0.5872	24.7775
		Lipid	choline	rs11127227	T	A	0.1804	0.0406	8.62e-06	0.0006	0.0015	0.7131	19.7432
				rs11609982	A	G	0.1989	0.0421	2.35e-06	0.0012	0.0015	0.4284	22.3204
				rs16930998	A	G	0.9366	0.1976	2.14e-06	-0.0038	0.0045	0.3978	22.4662
				rs2050970	T	C	0.1778	0.0401	9.2e-06	-0.0032	0.0014	0.02139	19.6594
				rs2673593	G	T	0.1935	0.0411	2.49e-06	0	0.0015	0.9997	22.1653
				rs2826730	G	C	-0.2883	0.0636	5.82e-06	0.0005	0.0021	0.8195	20.5481
				rs792108	C	T	-0.2011	0.0404	6.28e-07	0.0021	0.0015	0.1424	24.7775
			androsterone sulfate	rs11127227	T	A	0.1804	0.0406	8.62e-06	0.0034	0.0074	0.6486	19.7432
				rs11609982	A	G	0.1989	0.0421	2.35e-06	-0.0126	0.0076	0.09864	22.3204
				rs16930998	A	G	0.9366	0.1976	2.14e-06	-0.0008	0.0228	0.9717	22.4662
				rs2050970	T	C	0.1778	0.0401	9.2e-06	0.0091	0.0064	0.156	19.6594
				rs2673593	G	T	0.1935	0.0411	2.49e-06	-0.0161	0.0073	0.0285	22.1653
				rs2826730	G	C	-0.2883	0.0636	5.82e-06	-0.0029	0.0096	0.7595	20.5481
				rs792108	C	T	-0.2011	0.0404	6.28e-07	-0.005	0.0066	0.448	24.7775
		Amino acid	glycine	rs11127227	T	A	0.1804	0.0406	8.62e-06	-0.0049	0.0031	0.1124	19.7432
				rs11609982	A	G	0.1989	0.0421	2.35e-06	0.0002	0.003	0.9475	22.3204
				rs16930998	A	G	0.9366	0.1976	2.14e-06	0.0143	0.009	0.1125	22.4662
				rs2050970	T	C	0.1778	0.0401	9.2e-06	-0.0001	0.0024	0.975	19.6594
				rs2673593	G	T	0.1935	0.0411	2.49e-06	-0.0048	0.003	0.1186	22.1653
				rs2826730	G	C	-0.2883	0.0636	5.82e-06	0.0082	0.0038	0.03218	20.5481
				rs792108	C	T	-0.2011	0.0404	6.28e-07	0.0025	0.0025	0.3154	24.7775
		Lipid	scyllo-inositol	rs11127227	T	A	0.1804	0.0406	8.62e-06	-0.0027	0.0044	0.5317	19.7432
				rs11609982	A	G	0.1989	0.0421	2.35e-06	-0.0101	0.0048	0.03705	22.3204
				rs16930998	A	G	0.9366	0.1976	2.14e-06	-0.0117	0.0147	0.4269	22.4662
				rs2050970	T	C	0.1778	0.0401	9.2e-06	0.0039	0.0042	0.3448	19.6594
				rs2673593	G	T	0.1935	0.0411	2.49e-06	-0.0005	0.0043	0.9087	22.1653
				rs2826730	G	C	-0.2883	0.0636	5.82e-06	-0.0013	0.0059	0.8255	20.5481
				rs792108	C	T	-0.2011	0.0404	6.28e-07	0.0006	0.0043	0.8899	24.7775
		Peptide	gamma-glutamylmethionine*	rs11127227	T	A	0.1804	0.0406	8.62e-06	-0.0008	0.0044	0.8648	19.7432
				rs11609982	A	G	0.1989	0.0421	2.35e-06	0.0045	0.0044	0.3024	22.3204
				rs16930998	A	G	0.9366	0.1976	2.14e-06	-0.0093	0.013	0.4748	22.4662
				rs2050970	T	C	0.1778	0.0401	9.2e-06	0.0018	0.0037	0.6383	19.6594
				rs2673593	G	T	0.1935	0.0411	2.49e-06	-0.0033	0.0044	0.4555	22.1653
				rs2826730	G	C	-0.2883	0.0636	5.82e-06	0.0042	0.0056	0.4548	20.5481
				rs792108	C	T	-0.2011	0.0404	6.28e-07	-0.0056	0.0039	0.1588	24.7775
		Lipid	1-eicosadienoylglycerophosphocholine*	rs11127227	T	A	0.1804	0.0406	8.62e-06	0	0.0042	0.9922	19.7432
				rs11609982	A	G	0.1989	0.0421	2.35e-06	-0.0003	0.0046	0.9417	22.3204
				rs16930998	A	G	0.9366	0.1976	2.14e-06	-0.017	0.0129	0.1896	22.4662
				rs2050970	T	C	0.1778	0.0401	9.2e-06	0.0029	0.004	0.4594	19.6594
				rs2673593	G	T	0.1935	0.0411	2.49e-06	0.0016	0.0042	0.7054	22.1653
				rs2826730	G	C	-0.2883	0.0636	5.82e-06	0.0021	0.0051	0.6775	20.5481
				rs792108	C	T	-0.2011	0.0404	6.28e-07	0.0015	0.0035	0.6609	24.7775
			epiandrosterone sulfate	rs11127227	T	A	0.1804	0.0406	8.62e-06	0.0025	0.0067	0.7063	19.7432
				rs11609982	A	G	0.1989	0.0421	2.35e-06	-0.0119	0.0069	0.08723	22.3204
				rs16930998	A	G	0.9366	0.1976	2.14e-06	0.0053	0.0207	0.7994	22.4662
				rs2050970	T	C	0.1778	0.0401	9.2e-06	0.0099	0.0057	0.08548	19.6594
				rs2673593	G	T	0.1935	0.0411	2.49e-06	-0.0093	0.0066	0.1637	22.1653
				rs2826730	G	C	-0.2883	0.0636	5.82e-06	0.0044	0.0083	0.5984	20.5481
				rs792108	C	T	-0.2011	0.0404	6.28e-07	-0.0048	0.0059	0.4191	24.7775
		Amino acid	cysteine-glutathione disulfide	rs11127227	T	A	0.1804	0.0406	8.62e-06	0.0034	0.007	0.6323	19.7432
				rs11609982	A	G	0.1989	0.0421	2.35e-06	-0.006	0.007	0.3936	22.3204
				rs16930998	A	G	0.9366	0.1976	2.14e-06	-0.0555	0.0227	0.01438	22.4662
				rs2050970	T	C	0.1778	0.0401	9.2e-06	0.0125	0.006	0.03844	19.6594
				rs2673593	G	T	0.1935	0.0411	2.49e-06	0.0068	0.0067	0.3063	22.1653
				rs2826730	G	C	-0.2883	0.0636	5.82e-06	0.0132	0.0085	0.1216	20.5481
				rs792108	C	T	-0.2011	0.0404	6.28e-07	0.0125	0.0064	0.05129	24.7775
		Lipid	5alpha-androstan-3beta,17beta-diol disulfate	rs11127227	T	A	0.1804	0.0406	8.62e-06	0.001	0.0074	0.8966	19.7432
				rs11609982	A	G	0.1989	0.0421	2.35e-06	-0.0128	0.0077	0.09792	22.3204
				rs16930998	A	G	0.9366	0.1976	2.14e-06	-0.0302	0.0229	0.188	22.4662
				rs2050970	T	C	0.1778	0.0401	9.2e-06	0.0138	0.0065	0.03225	19.6594
				rs2673593	G	T	0.1935	0.0411	2.49e-06	-0.0067	0.0074	0.3636	22.1653
				rs2826730	G	C	-0.2883	0.0636	5.82e-06	-0.0034	0.0097	0.7231	20.5481
				rs792108	C	T	-0.2011	0.0404	6.28e-07	-0.0074	0.0067	0.2689	24.7775
			2-hydroxyglutarate	rs11127227	T	A	0.1804	0.0406	8.62e-06	-0.0064	0.0035	0.06467	19.7432
				rs11609982	A	G	0.1989	0.0421	2.35e-06	-0.001	0.0039	0.8003	22.3204
				rs16930998	A	G	0.9366	0.1976	2.14e-06	-0.0254	0.0113	0.02476	22.4662
				rs2050970	T	C	0.1778	0.0401	9.2e-06	0.0022	0.0033	0.5067	19.6594
				rs2673593	G	T	0.1935	0.0411	2.49e-06	-0.0015	0.0035	0.6567	22.1653
				rs2826730	G	C	-0.2883	0.0636	5.82e-06	-0.0051	0.0049	0.2974	20.5481
				rs792108	C	T	-0.2011	0.0404	6.28e-07	0.0041	0.0034	0.2255	24.7775
			15-methylpalmitate (isobar with 2-methylpalmitate)	rs11127227	T	A	0.1804	0.0406	8.62e-06	-0.0013	0.0031	0.6729	19.7432
				rs11609982	A	G	0.1989	0.0421	2.35e-06	0.0005	0.0033	0.8742	22.3204
				rs16930998	A	G	0.9366	0.1976	2.14e-06	0.0105	0.0096	0.2716	22.4662
				rs2050970	T	C	0.1778	0.0401	9.2e-06	-0.0008	0.0028	0.7841	19.6594
				rs2673593	G	T	0.1935	0.0411	2.49e-06	-0.0056	0.0031	0.06762	22.1653
				rs2826730	G	C	-0.2883	0.0636	5.82e-06	0.0013	0.0038	0.7407	20.5481
				rs792108	C	T	-0.2011	0.0404	6.28e-07	0.0016	0.003	0.5904	24.7775
	ebi-a-GCST90018923	Carbohydrate	mannose	rs100912	A	G	-0.1418	0.0272	1.96e-07	-0.0024	0.0026	0.3438	27.1777
				rs11609982	A	G	0.1261	0.0283	8.39e-06	-0.0019	0.0025	0.4447	19.8543
				rs11874977	G	A	0.3783	0.0837	6.15e-06	-0.0038	0.0043	0.3803	20.4277
				rs215576	G	C	-0.2707	0.0602	6.94e-06	0.0041	0.004	0.31	20.22
				rs5011914	G	A	0.1936	0.0412	2.55e-06	-0.0019	0.0024	0.436	22.0808
				rs6555913	A	G	-0.1489	0.0336	9.64e-06	-0.0051	0.0024	0.03368	19.6385
				rs6852326	A	G	0.1692	0.0368	4.37e-06	0.0034	0.0025	0.1805	21.1399
				rs7212635	A	G	0.1787	0.0381	2.69e-06	-0.0012	0.005	0.8075	21.9987
				rs9856948	T	C	-0.1285	0.0274	2.67e-06	-0.005	0.0024	0.03689	21.994
		Amino acid	urea	rs100912	A	G	-0.1418	0.0272	1.96e-07	0.0001	0.0026	0.9551	27.1777
				rs11609982	A	G	0.1261	0.0283	8.39e-06	0.0015	0.003	0.615	19.8543
				rs11874977	G	A	0.3783	0.0837	6.15e-06	-0.0003	0.0044	0.9498	20.4277
				rs215576	G	C	-0.2707	0.0602	6.94e-06	0.0039	0.0041	0.3493	20.22
				rs5011914	G	A	0.1936	0.0412	2.55e-06	0.0019	0.0025	0.442	22.0808
				rs6555913	A	G	-0.1489	0.0336	9.64e-06	-0.0009	0.0025	0.7044	19.6385
				rs6852326	A	G	0.1692	0.0368	4.37e-06	-0.0021	0.0026	0.4017	21.1399
				rs7212635	A	G	0.1787	0.0381	2.69e-06	-0.0007	0.0051	0.8877	21.9987
				rs9856948	T	C	-0.1285	0.0274	2.67e-06	0.0026	0.0025	0.2831	21.994
			beta-hydroxyisovalerate	rs100912	A	G	-0.1418	0.0272	1.96e-07	-0.001	0.0028	0.7061	27.1777
				rs11609982	A	G	0.1261	0.0283	8.39e-06	-0.0011	0.0033	0.749	19.8543
				rs11874977	G	A	0.3783	0.0837	6.15e-06	0.0038	0.0053	0.4737	20.4277
				rs215576	G	C	-0.2707	0.0602	6.94e-06	0.0043	0.0044	0.3266	20.22
				rs5011914	G	A	0.1936	0.0412	2.55e-06	0.0009	0.0026	0.7297	22.0808
				rs6555913	A	G	-0.1489	0.0336	9.64e-06	-0.0019	0.0026	0.4685	19.6385
				rs6852326	A	G	0.1692	0.0368	4.37e-06	-0.003	0.0027	0.264	21.1399
				rs7212635	A	G	0.1787	0.0381	2.69e-06	0.0079	0.0061	0.1949	21.9987
				rs9856948	T	C	-0.1285	0.0274	2.67e-06	0.0052	0.0026	0.0503	21.994
		Carbohydrate	1,5-anhydroglucitol (1,5-AG)	rs100912	A	G	-0.1418	0.0272	1.96e-07	-0.0011	0.0028	0.6894	27.1777
				rs11609982	A	G	0.1261	0.0283	8.39e-06	0.0037	0.0033	0.263	19.8543
				rs11874977	G	A	0.3783	0.0837	6.15e-06	-0.0017	0.0053	0.7512	20.4277
				rs215576	G	C	-0.2707	0.0602	6.94e-06	0.0024	0.0051	0.6337	20.22
				rs5011914	G	A	0.1936	0.0412	2.55e-06	0.0009	0.0026	0.7395	22.0808
				rs6555913	A	G	-0.1489	0.0336	9.64e-06	-0.0039	0.0026	0.1426	19.6385
				rs6852326	A	G	0.1692	0.0368	4.37e-06	-0.0024	0.0034	0.482	21.1399
				rs7212635	A	G	0.1787	0.0381	2.69e-06	-0.0043	0.0061	0.4778	21.9987
				rs9856948	T	C	-0.1285	0.0274	2.67e-06	0.0041	0.0026	0.1213	21.994
		Amino acid	levulinate (4-oxovalerate)	rs100912	A	G	-0.1418	0.0272	1.96e-07	-0.0026	0.002	0.1832	27.1777
				rs11609982	A	G	0.1261	0.0283	8.39e-06	0.0011	0.0028	0.7076	19.8543
				rs11874977	G	A	0.3783	0.0837	6.15e-06	-0.0023	0.0039	0.5505	20.4277
				rs215576	G	C	-0.2707	0.0602	6.94e-06	0.0047	0.0038	0.2241	20.22
				rs5011914	G	A	0.1936	0.0412	2.55e-06	0.0012	0.0019	0.5521	22.0808
				rs6555913	A	G	-0.1489	0.0336	9.64e-06	0.0006	0.0019	0.7465	19.6385
				rs6852326	A	G	0.1692	0.0368	4.37e-06	-0.0004	0.002	0.8193	21.1399
				rs7212635	A	G	0.1787	0.0381	2.69e-06	0.0012	0.0048	0.8015	21.9987
				rs9856948	T	C	-0.1285	0.0274	2.67e-06	-0.0015	0.0019	0.4501	21.994
		Lipid	scyllo-inositol	rs100912	A	G	-0.1418	0.0272	1.96e-07	-0.0048	0.0044	0.2772	27.1777
				rs11609982	A	G	0.1261	0.0283	8.39e-06	-0.0101	0.0048	0.03705	19.8543
				rs11874977	G	A	0.3783	0.0837	6.15e-06	0.0005	0.0085	0.9523	20.4277
				rs215576	G	C	-0.2707	0.0602	6.94e-06	0.0059	0.0068	0.3884	20.22
				rs5011914	G	A	0.1936	0.0412	2.55e-06	0.0052	0.0042	0.2105	22.0808
				rs6555913	A	G	-0.1489	0.0336	9.64e-06	-0.0021	0.0042	0.6191	19.6385
				rs6852326	A	G	0.1692	0.0368	4.37e-06	-0.0029	0.0043	0.5077	21.1399
				rs7212635	A	G	0.1787	0.0381	2.69e-06	0.0076	0.0092	0.4136	21.9987
				rs9856948	T	C	-0.1285	0.0274	2.67e-06	-0.0047	0.0042	0.2601	21.994
			X-13431--nonanoylcarnitine*	rs100912	A	G	-0.1418	0.0272	1.96e-07	0.0024	0.0045	0.5966	27.1777
				rs11609982	A	G	0.1261	0.0283	8.39e-06	-0.0099	0.0056	0.07559	19.8543
				rs11874977	G	A	0.3783	0.0837	6.15e-06	0.0066	0.0094	0.4811	20.4277
				rs215576	G	C	-0.2707	0.0602	6.94e-06	0.0119	0.0083	0.1529	20.22
				rs5011914	G	A	0.1936	0.0412	2.55e-06	-0.0037	0.0049	0.4505	22.0808
				rs6555913	A	G	-0.1489	0.0336	9.64e-06	-0.0022	0.0043	0.6173	19.6385
				rs6852326	A	G	0.1692	0.0368	4.37e-06	0.0054	0.0051	0.2924	21.1399
				rs7212635	A	G	0.1787	0.0381	2.69e-06	-0.0068	0.0108	0.5272	21.9987
				rs9856948	T	C	-0.1285	0.0274	2.67e-06	-0.0001	0.0049	0.9826	21.994
			1-myristoylglycerophosphocholine	rs100912	A	G	-0.1418	0.0272	1.96e-07	-0.0007	0.0038	0.8495	27.1777
				rs11609982	A	G	0.1261	0.0283	8.39e-06	-0.0002	0.0043	0.9552	19.8543
				rs11874977	G	A	0.3783	0.0837	6.15e-06	-0.0007	0.0073	0.9265	20.4277
				rs215576	G	C	-0.2707	0.0602	6.94e-06	-0.0042	0.0063	0.5051	20.22
				rs5011914	G	A	0.1936	0.0412	2.55e-06	0.0026	0.0036	0.4668	22.0808
				rs6555913	A	G	-0.1489	0.0336	9.64e-06	0.004	0.0036	0.268	19.6385
				rs6852326	A	G	0.1692	0.0368	4.37e-06	0.0002	0.0037	0.9596	21.1399
				rs7212635	A	G	0.1787	0.0381	2.69e-06	0.0055	0.0082	0.5028	21.9987
				rs9856948	T	C	-0.1285	0.0274	2.67e-06	0.0026	0.0036	0.468	21.994
		Peptide	X-14208--phenylalanylserine	rs100912	A	G	-0.1418	0.0272	1.96e-07	0.0178	0.0072	0.014	27.1777
				rs11609982	A	G	0.1261	0.0283	8.39e-06	-0.0063	0.0071	0.3767	19.8543
				rs11874977	G	A	0.3783	0.0837	6.15e-06	0.0182	0.0129	0.1563	20.4277
				rs215576	G	C	-0.2707	0.0602	6.94e-06	0.0067	0.0109	0.5397	20.22
				rs5011914	G	A	0.1936	0.0412	2.55e-06	-0.0053	0.0063	0.3983	22.0808
				rs6555913	A	G	-0.1489	0.0336	9.64e-06	-0.0011	0.0063	0.8676	19.6385
				rs6852326	A	G	0.1692	0.0368	4.37e-06	0.0005	0.0072	0.9403	21.1399
				rs7212635	A	G	0.1787	0.0381	2.69e-06	0.0026	0.014	0.8517	21.9987
				rs9856948	T	C	-0.1285	0.0274	2.67e-06	-0.0117	0.0063	0.06319	21.994
		Lipid	7-alpha-hydroxy-3-oxo-4-cholestenoate (7-Hoca)	rs100912	A	G	-0.1418	0.0272	1.96e-07	0.0007	0.0026	0.7913	27.1777
				rs11609982	A	G	0.1261	0.0283	8.39e-06	0.0011	0.003	0.711	19.8543
				rs11874977	G	A	0.3783	0.0837	6.15e-06	0.0018	0.005	0.7242	20.4277
				rs215576	G	C	-0.2707	0.0602	6.94e-06	-0.0068	0.0041	0.1017	20.22
				rs5011914	G	A	0.1936	0.0412	2.55e-06	-0.0012	0.0025	0.6185	22.0808
				rs6555913	A	G	-0.1489	0.0336	9.64e-06	0.0012	0.0025	0.6318	19.6385
				rs6852326	A	G	0.1692	0.0368	4.37e-06	0.006	0.0026	0.01854	21.1399
				rs7212635	A	G	0.1787	0.0381	2.69e-06	0.0035	0.0051	0.4965	21.9987
				rs9856948	T	C	-0.1285	0.0274	2.67e-06	-0.0018	0.0025	0.4746	21.994
		Peptide	phenylalanylphenylalanine	rs100912	A	G	-0.1418	0.0272	1.96e-07	0.0007	0.0038	0.8455	27.1777
				rs11609982	A	G	0.1261	0.0283	8.39e-06	0.0089	0.0048	0.06537	19.8543
				rs11874977	G	A	0.3783	0.0837	6.15e-06	0.0027	0.0073	0.7123	20.4277
				rs215576	G	C	-0.2707	0.0602	6.94e-06	0.0015	0.0063	0.8165	20.22
				rs5011914	G	A	0.1936	0.0412	2.55e-06	-0.0012	0.0036	0.7496	22.0808
				rs6555913	A	G	-0.1489	0.0336	9.64e-06	-0.0057	0.0036	0.1142	19.6385
				rs6852326	A	G	0.1692	0.0368	4.37e-06	0.0045	0.0044	0.3026	21.1399
				rs7212635	A	G	0.1787	0.0381	2.69e-06	0.0046	0.0088	0.602	21.9987
				rs9856948	T	C	-0.1285	0.0274	2.67e-06	-0.0044	0.0036	0.2252	21.994

[truncated: 6 more sheets: Table S10, Table S11, Table S12, Table S13, Table S14, Table S15]
